# Supplementary material for: Assessment of factors associated with PSA level in prostate cancer cases and controls from three geographical regions
Source: Sci Rep. 2022 Jan 7;12:55. doi: 10.1038/s41598-021-04116-8 (PMC8742081; doi:10.1038/s41598-021-04116-8)
Supplement: Supplementary file 1 — Supplementary Tables. [file 41598_2021_4116_MOESM1_ESM.xlsx]

## Sheet: All cases and genotype
Self-reported ethnicity	Age at diagnosis	PSA at diagnosis	BMI at study entry	Gleason sum	Stage category by IIB	Ever-Tobacco smoker	Achohol consumption	AKR1C3 rs12529
African American	62	3.65	30.7	6	>IIB	1	1	C/C
African American	60	4.05	20.6	6	>IIB	1	1	C/G
African American	61	4.6	27.4	6	>IIB	1	1	C/G
African American	62	5.35	22.2	7	>IIB	1	1	C/G
African American	45	7.1	29.8	7	>IIB	1	1	C/C
African American	66	6.3	27.9	6	>IIB	1	1	G/G
African American	61	5.4	29.2	7	>IIB	0	0	G/G
African American	58	5.48	26.6	6	<IIB	0	0	C/G
African American	63	4.9	29.8	6	>IIB	1	1	C/G
African American	66	14.2	35.7	7	>IIB	1	1	C/C
African American	61	4.8	28.3	6	<IIB	0	1	C/G
African American	73	7.23	27.4	6	<IIB	1	1	G/G
African American	74	12.06	20.9	6	<IIB	1	1	C/G
African American	63	42.72	26.4	7	>IIB	0	1	G/G
African American	61	5.29	13.9	6	<IIB	1	1	C/C
African American	70	10.1	23.7	7	<IIB	1	1	C/G
African American	64	10.4	25.9	7	>IIB	1	1	C/G
African American	64	5.3	43.3	6	<IIB	1	1	G/G
African American	64	9.52	34.1	7	>IIB	0	1	C/G
African American	50	4.1	35.2	6	>IIB	0	0	C/G
African American	55	6.34	22.4	7	>IIB	1	1	C/C
African American	51	1.92	27.8	6	>IIB	1	1	C/C
African American	74	6.5	24	6	<IIB	1	0	C/G
African American	79	17.6	26.6	6	>IIB	1	1	C/G
African American	78	4.78	24.4	7	<IIB	0	0	C/G
African American	64	3.31	29.8	6	<IIB	0	0	C/G
African American	74	355	28	7	>IIB	1	1	G/G
African American	68	11.36	27.8	6	<IIB	0	1	C/G
African American	76	5.3	29.2	7	<IIB	0	1	C/C
African American	56	5	31.5	6	<IIB	1	1	C/G
African American	72	7.4	25.8	7	<IIB	0	0	C/G
African American	73	3.24	36.9	7	>IIB	0	0	C/C
African American	71	65	25.8	7	>IIB	1	1	G/G
African American	59	5.08	25.2	6	>IIB	1	1	C/G
African American	63	8.2	44.4	6	>IIB	1	1	G/G
African American	67	5.4	27.1	7	>IIB	1	1	C/C
African American	72	5	32.1	6	>IIB	1	1	G/G
African American	62	5	28.9	6	<IIB	0	1	C/C
African American	56	5.13	31.6	6	>IIB	0	0	C/G
African American	55	4.2	30	6	<IIB	1	1	C/C
African American	60	4.8	24	7	>IIB	1	1	G/G
African American	70	4.57	26.8	6	>IIB	1	1	C/C
African American	74	9.97	38.7	7	<IIB	1	1	C/G
African American	73	6	28.4	6	<IIB	0	1	C/C
African American	65	1.4	32.9	7	<IIB	1	1	C/G
African American	53	19.58	22.2	7	>IIB	1	1	C/G
African American	50	9.3	35.6	6	>IIB	1	1	G/G
African American	62	7	21.1	6	>IIB	1	1	G/G
African American	52	7	33.1	7	>IIB	1	1	G/G
African American	63	35	18.2	8	>IIB	1	1	C/C
African American	66	6.5	27.4	7	<IIB	1	1	C/C
African American	71	5.8	25.8	6	<IIB	1	1	C/G
African American	70	11.9	29.2	6	<IIB	1	1	C/G
African American	75	12.09	34.4	7	>IIB	1	1	C/G
African American	67	2.8	32.6	7	<IIB	1	1	C/G
African American	65	5.2	30.9	6	<IIB	1	1	C/G
African American	66	14.8	33.2	7	<IIB	0	1	C/C
African American	72	18	24.4	6	<IIB	1	1	G/G
African American	58	2.26	33.2	6	<IIB	1	1	G/G
African American	49	5.25	30.1	6	>IIB	1	1	G/G
African American	53	15.87	18.6	6	>IIB	1	1	C/G
African American	71	2.7	24.7	7	>IIB	1	1	C/G
African American	61	8	34.4	7	<IIB	1	1	C/G
African American	52	6.11	33.6	5	>IIB	0	1	C/C
African American	58	6.3	36.6	6	>IIB	0	0	C/G
African American	62	4.47	33.1	6	>IIB	0	1	C/C
African American	76	22	28.6	7	>IIB	1	1	C/C
African American	69	38	28.6	8	>IIB	0	0	C/C
African American	71	9.7	31.6	8	>IIB	1	1	C/C
African American	60	6.4	26.9	6	>IIB	1	1	G/G
African American	55	20	26.6	7	>IIB	1	1	C/G
African American	73	4.4	31.9	7	<IIB	0	1	C/G
African American	65	15.22	40.5	7	>IIB	1	1	C/G
African American	74	9.5	23.7	6	<IIB	0	0	C/G
African American	69	6.1	29.7	6	<IIB	1	1	C/C
African American	62	5.78	30.4	6	>IIB	0	1	G/G
African American	65	6.3	27.4	9	>IIB	1	1	C/G
African American	47	5.02	25.1	6	>IIB	0	0	C/C
African American	56	14.7	30.1	7	<IIB	1	1	G/G
African American	61	4.7	22.2	6	>IIB	1	1	C/C
African American	64	15.9	28.1	8	>IIB	1	1	G/G
African American	82	4.2	24.8	7	<IIB	0	1	G/G
African American	49	5.37	29.2	6	>IIB	1	1	C/G
African American	65	4.1	24.2	6	>IIB	1	1	C/G
African American	60	3.06	23.7	7	>IIB	1	1	C/C
African American	66	169	30.8	9	>IIB	1	1	G/G
African American	66	4.6	28.7	7	>IIB	0	1	C/G
African American	55	5.95	27.1	7	>IIB	0	1	C/G
African American	61	6	23.1	6	>IIB	0	1	C/G
African American	62	2.9	28.8	6	<IIB	1	1	C/G
African American	67	7.5	33.8	8	>IIB	0	1	C/G
African American	55	5.6	26.3	6	<IIB	1	1	C/C
African American	58	12.87	26.5	7	>IIB	1	1	C/C
African American	67	4.2	25.5	7	>IIB	1	1	C/G
African American	71	1801.5	23	9	>IIB	1	1	C/C
African American	59	4.9	34	7	>IIB	0	1	C/G
African American	57	11	35.4	6	>IIB	1	1	C/G
African American	72	5.4	32.1	6	>IIB	0	1	C/G
African American	71	9.1	26.1	6	>IIB	1	1	C/G
African American	42	13.1	20.9	6	<IIB	0	1	C/C
African American	64	7.29	28.5	7	>IIB	0	1	C/G
African American	53	9	27.7	7	>IIB	1	1	C/G
African American	74	64.38	26.3	8	>IIB	0	0	C/G
African American	60	7.18	24.4	6	<IIB	1	1	C/G
African American	85	11	23.7	6	<IIB	0	1	C/G
African American	56	8.6	29.6	7	>IIB	0	0	G/G
African American	55	4.6	26.2	7	>IIB	1	1	C/C
African American	60	5.89	33.6	7	>IIB	1	1	C/C
African American	56	7	33.5	5	>IIB	0	1	C/G
African American	61	4.6	38	6	<IIB	0	1	C/G
African American	68	29.5	23.7	7	<IIB	0	1	C/C
African American	65	25	27.1	9	>IIB	1	1	C/G
African American	71	165.2	31	8	>IIB	1	1	C/C
African American	51	12.9	30.7	7	>IIB	1	1	C/C
African American	66	6.82	25.1	6	<IIB	0	0	C/C
African American	58	13.18	24.8	6	<IIB	0	1	G/G
African American	62	4.04	34.1	6	>IIB	1	1	C/C
African American	51	67	27	7	>IIB	1	1	C/C
African American	57	55.2	25.4	8	>IIB	1	1	C/G
African American	62	181	23	7	>IIB	1	1	C/C
African American	63	7.31	34.6	7	<IIB	1	1	C/G
African American	68	5.66	22	7	<IIB	1	1	C/G
African American	75	8.6	31.5	8	>IIB	0	0	C/C
African American	65	12.9	21	6	<IIB	1	1	C/G
African American	47	21	31.3	7	>IIB	1	1	C/G
African American	52	7.1	29.3	6	<IIB	1	1	C/G
African American	74	9.5	24.4	6	<IIB	1	1	C/G
African American	56	4.3	34.5	6	<IIB	1	1	C/G
African American	60	14.45	17.3	4	<IIB	1	1	C/G
African American	78	17.02	23.3	7	>IIB	1	1	C/C
African American	67	5.88	30.7	7	>IIB	1	0	C/C
African American	76	43.37	22.2	7	<IIB	1	0	C/C
African American	66	9.6	33.3	7	>IIB	0	0	G/G
African American	62	860	25.8	9	>IIB	1	1	C/G
African American	69	4.53	30	7	>IIB	0	0	G/G
African American	58	4.2	30.4	6	>IIB	1	1	C/G
African American	56	4.6	25	7	>IIB	1	1	C/C
African American	53	5.69	39.5	6	>IIB	0	1	C/C
African American	65	6.9	23.7	6	>IIB	1	1	G/G
African American	51	2.4	28.5	6	>IIB	0	0	C/C
African American	87	94.75	21.8	9	>IIB	0	0	C/C
African American	67	9.7	29.6	6	<IIB	0	1	G/G
African American	59	6.39	29.8	6	>IIB	1	1	C/C
African American	51	3.34	36.6	6	<IIB	0	1	C/G
African American	56	6.15	21.8	7	>IIB	1	1	C/G
African American	66	50	31.5	9	>IIB	1	0	C/G
African American	43	3.3	30.7	6	>IIB	1	1	C/G
African American	64	45.56	23.3	7	>IIB	1	1	C/G
African American	59	12.08	30.8	8	>IIB	0	1	C/G
African American	59	28.7	32.5	8	>IIB	1	1	G/G
African American	74	5.9	27.9	6	<IIB	0	0	C/C
African American	58	5.4	23.7	6	>IIB	1	1	G/G
African American	53	5.16	27.7	6	>IIB	1	1	C/G
African American	58	600	22.7	9	>IIB	1	1	C/C
African American	56	19.3	26.6	7	<IIB	1	1	C/C
African American	70	14.1	24.1	7	<IIB	0	1	C/G
African American	66	19.36	29.6	7	>IIB	1	1	C/C
African American	71	16.5	17.2	9	>IIB	0	0	C/G
African American	76	11.7	28.9	6	>IIB	0	1	C/G
African American	66	20.04	22.4	7	>IIB	1	1	C/G
African American	59	7	30	6	>IIB	1	1	C/C
African American	67	30.42	32	9	>IIB	1	1	C/G
African American	60	4.1	25.7	6	>IIB	1	1	G/G
African American	63	7.6	28.1	8	>IIB	0	1	C/G
African American	71	21.81	30.1	6	<IIB	1	1	C/G
African American	63	1367	23.1	9	>IIB	0	1	C/G
African American	55	4.76	28.5	9	>IIB	0	1	C/G
African American	59	7.46	23	7	>IIB	1	1	C/G
African American	61	4.77	25.9	8	<IIB	1	1	C/G
African American	62	12.4	23.6	7	<IIB	1	1	G/G
African American	58	4.6	33.4	6	<IIB	1	1	C/G
African American	63	490	23.6	8	>IIB	0	0	C/G
African American	58	8.3	32	6	>IIB	1	1	C/G
African American	67	6.4	25.9	7	<IIB	1	1	G/G
African American	59	5.88	21.4	6	>IIB	1	1	G/G
African American	57	1500	28.7	7	>IIB	1	1	C/G
African American	61	4.13	37.4	6	>IIB	1	1	G/G
African American	54	6.21	26	7	>IIB	1	1	G/G
African American	52	6.1	21.9	7	<IIB	0	0	C/G
African American	47	8.5	28.1	6	>IIB	0	1	G/G
African American	53	7.4	32.6	6	>IIB	1	1	C/G
African American	56	3.97	22.2	8	>IIB	0	1	C/G
African American	50	4.5	22.4	6	>IIB	1	0	C/G
African American	67	16.09	22.7	6	<IIB	1	1	C/G
African American	74	36.1	21.9	10	>IIB	0	1	C/C
African American	51	5.1	19.8	7	>IIB	1	1	C/C
African American	58	9.8	27.7	8	>IIB	1	0	C/G
African American	47	5.44	27.3	6	>IIB	1	1	C/G
African American	69	5.5	32.3	7	<IIB	1	1	C/G
African American	55	4.5	26.6	7	<IIB	0	0	C/G
African American	62	11.21	31	8	>IIB	1	1	C/G
African American	59	4.3	31.2	7	<IIB	1	1	C/G
African American	53	4.2	22.5	6	>IIB	1	1	C/C
African American	71	6.5	29.9	7	<IIB	0	1	C/C
African American	72	31.91	24	7	>IIB	1	1	C/G
African American	63	5.7	37.7	6	<IIB	1	1	C/G
African American	61	4.36	23.2	6	<IIB	0	0	C/G
African American	61	4.81	31.2	7	>IIB	1	0	C/C
African American	59	7.1	33.5	6	>IIB	1	1	G/G
African American	64	70	28.9	8	>IIB	1	1	G/G
African American	59	26.51	20.3	7	>IIB	1	1	C/C
African American	77	4.9	27.6	6	<IIB	0	0	C/G
European American EA	66	38.3	24.2	6	<IIB	1	0	G/G
European American EA	47	5.8	32.1	6	>IIB	0	1	C/G
European American EA	41	26.8	33.5	7	>IIB	0	1	C/G
European American EA	51	3.88	28.5	6	>IIB	1	1	C/G
European American EA	57	8.21	25	6	>IIB	0	1	C/C
European American EA	62	9.8	21.2	7	>IIB	1	1	G/G
European American EA	47	4.7	26.5	6	<IIB	1	1	C/C
European American EA	61	4.7	22.9	6	<IIB	1	1	C/C
European American EA	55	4.6	30.5	6	<IIB	1	1	C/G
European American EA	51	4.76	28.3	6	>IIB	0	1	C/G
European American EA	73	0.16	25.4	6	>IIB	1	1	C/C
European American EA	52	5.76	24	6	<IIB	0	1	C/G
European American EA	69	3.13	22.5	6	<IIB	0	1	C/G
European American EA	55	2.2	30.3	6	<IIB	1	1	C/G
European American EA	59	11.2	23.2	7	<IIB	1	1	C/G
European American EA	58	6.22	44.1	6	>IIB	1	1	C/G
European American EA	63	5.33	34.5	7	>IIB	0	1	C/G
European American EA	64	7.6	24.5	6	<IIB	1	1	G/G
European American EA	53	4.3	28.5	6	<IIB	1	1	C/C
European American EA	57	5.4	29.1	6	>IIB	1	1	C/G
European American EA	76	16.29	30.3	7	<IIB	1	1	C/G
European American EA	57	4.6	30.7	7	>IIB	1	1	G/G
European American EA	72	6.1	27.6	6	<IIB	1	1	G/G
European American EA	81	10.2	22.8	7	>IIB	1	1	C/C
European American EA	60	8.9	33.2	6	<IIB	1	0	G/G
European American EA	60	4.1	27	6	>IIB	0	1	G/G
European American EA	77	6.6	28.5	6	>IIB	1	1	C/G
European American EA	55	15.3	24.5	6	<IIB	1	1	C/G
European American EA	77	10	23.7	7	<IIB	1	1	C/C
European American EA	56	5	28.5	6	>IIB	1	1	G/G
European American EA	67	2.1	28.4	6	>IIB	0	1	G/G
European American EA	71	6	28.9	6	<IIB	1	1	C/G
European American EA	62	3.89	42.8	7	<IIB	1	1	C/G
European American EA	49	1.5	27.4	6	<IIB	1	1	C/C
European American EA	81	4.15	26.4	6	<IIB	1	1	C/G
European American EA	57	1.55	22.7	6	<IIB	1	1	C/C
European American EA	63	5.2	39.6	7	<IIB	1	1	C/G
European American EA	62	4.6	30.8	6	>IIB	1	1	C/G
European American EA	70	4.2	27.8	6	<IIB	1	1	C/C
European American EA	63	0.8	30.8	6	<IIB	0	0	C/C
European American EA	58	5.1	28.2	8	>IIB	0	1	G/G
European American EA	63	3	31.6	6	<IIB	1	0	C/G
European American EA	75	15.58	24.7	6	<IIB	1	0	C/G
European American EA	75	23.3	29.3	6	<IIB	1	1	C/C
European American EA	68	5.25	45.5	7	>IIB	1	1	C/C
European American EA	83	3.42	33.8	9	>IIB	1	1	C/C
European American EA	54	19	25	7	>IIB	1	1	C/C
European American EA	61	19.3	28.1	6	<IIB	0	0	C/G
European American EA	60	4.16	24.4	6	>IIB	1	1	C/G
European American EA	49	39.5	30.3	7	>IIB	0	1	G/G
European American EA	82	6.4	31.3	6	>IIB	1	1	G/G
European American EA	59	4.1	23.7	6	<IIB	1	1	C/C
European American EA	64	4.2	26.6	7	>IIB	1	1	C/C
European American EA	64	6	26.5	6	<IIB	1	1	C/C
European American EA	59	9.5	30.1	6	<IIB	1	1	C/C
European American EA	58	5.8	30.1	6	<IIB	1	1	C/G
European American EA	66	4.3	34.9	6	<IIB	1	1	G/G
European American EA	65	5.8	28.1	6	>IIB	1	1	C/C
European American EA	65	7.2	24.6	8	>IIB	0	1	C/C
European American EA	72	4.7	25.4	7	<IIB	1	1	C/C
European American EA	58	5.54	39.1	7	>IIB	1	1	C/G
European American EA	82	10.1	26.5	6	<IIB	0	1	C/G
European American EA	70	7.2	29.7	6	<IIB	1	0	C/C
European American EA	58	4.9	25.7	6	<IIB	1	1	G/G
European American EA	57	4.8	30	7	>IIB	1	1	C/G
European American EA	64	5.72	30.6	6	>IIB	1	1	C/G
European American EA	66	5.4	25.8	6	<IIB	1	1	C/G
European American EA	43	6.67	35.8	6	>IIB	1	1	C/G
European American EA	70	535.7	26.7	7	>IIB	1	1	C/C
European American EA	66	6.3	27.9	8	>IIB	1	1	C/G
European American EA	63	7.7	25.1	7	<IIB	0	1	C/G
European American EA	73	6.1	25.8	8	>IIB	0	1	C/G
European American EA	60	15.4	26.2	7	>IIB	0	1	C/G
European American EA	61	7.3	29.7	7	>IIB	1	1	C/C
European American EA	57	27.3	27	7	>IIB	1	1	G/G
European American EA	72	15	26.3	7	>IIB	0	1	C/G
European American EA	62	11	29.4	6	<IIB	0	1	G/G
European American EA	64	6.8	19.2	6	>IIB	1	1	C/G
European American EA	69	1.8	25.8	6	>IIB	1	1	C/C
European American EA	56	4.6	31.8	6	>IIB	1	1	C/G
European American EA	68	7.78	23.8	6	>IIB	0	1	C/G
European American EA	56	5.4	23.7	7	<IIB	1	1	C/G
European American EA	71	4.8	29.2	7	<IIB	0	1	C/G
European American EA	65	5.5	29.8	6	>IIB	1	1	C/G
European American EA	72	5.5	30.8	8	>IIB	1	1	C/C
European American EA	62	5.4	29.5	6	<IIB	1	1	C/G
European American EA	61	6	27.4	6	>IIB	1	1	C/G
European American EA	58	3.5	21.8	7	>IIB	0	1	C/G
European American EA	46	0.5	27.7	6	<IIB	0	1	G/G
European American EA	77	6.74	34.6	6	<IIB	1	1	C/C
European American EA	64	6.3	24.3	6	>IIB	1	1	G/G
European American EA	58	1.5	27.3	6	<IIB	1	1	C/G
European American EA	64	4.8	28.1	6	<IIB	0	1	C/G
European American EA	57	4.91	27.5	6	>IIB	1	1	C/G
European American EA	60	6.07	25.5	6	>IIB	0	1	C/C
European American EA	64	10.4	27.4	8	>IIB	0	1	C/C
European American EA	62	7.85	36.5	7	<IIB	1	0	C/G
European American EA	58	8.3	33.1	6	>IIB	0	0	C/C
European American EA	88	10.12	23.7	6	<IIB	0	1	C/C
European American EA	63	4.5	31.9	7	>IIB	1	1	C/C
European American EA	77	8.9	23.6	7	>IIB	0	1	G/G
European American EA	77	7.22	25.1	6	>IIB	0	1	C/G
European American EA	79	5.7	25.8	5	<IIB	1	1	C/G
European American EA	70	16.8	25.4	6	<IIB	1	1	C/G
European American EA	72	4.6	22.4	7	<IIB	0	1	C/G
European American EA	68	5.8	27.1	6	<IIB	0	1	C/C
European American EA	59	147.8	29.6	9	>IIB	1	1	C/G
European American EA	75	4.9	23.4	7	>IIB	1	1	C/G
European American EA	64	4.96	26.1	6	>IIB	0	1	G/G
European American EA	67	4.4	27.1	6	<IIB	1	1	C/C
European American EA	67	8	31.6	6	<IIB	1	1	C/C
European American EA	63	6.8	28.1	8	>IIB	1	1	C/G
European American EA	68	5.8	30.3	6	>IIB	1	1	C/G
European American EA	76	8.3	30.1	10	>IIB	0	1	C/G
European American EA	64	118	26.5	8	>IIB	0	1	G/G
European American EA	70	11.5	24.1	8	>IIB	1	1	C/C
European American EA	82	4.6	26.4	9	>IIB	0	1	C/G
European American EA	63	4.8	19.4	6	<IIB	0	1	C/G
European American EA	52	5.3	30.4	6	<IIB	0	1	G/G
European American EA	63	4	31.5	6	<IIB	1	1	G/G
European American EA	78	1.2	38.4	6	<IIB	1	1	C/G
European American EA	61	4.23	25.8	6	<IIB	1	1	C/G
European American EA	71	11.05	29.1	6	<IIB	1	1	C/C
European American EA	75	4.5	30.9	6	<IIB	1	1	C/C
European American EA	76	3.39	32.7	10	>IIB	1	0	C/C
European American EA	67	7	28	7	>IIB	0	1	C/G
European American EA	84	7	27.4	8	>IIB	0	0	C/C
European American EA	63	5.7	22.8	9	>IIB	1	1	C/C
European American EA	58	5.6	25.8	7	>IIB	1	0	C/C
European American EA	62	27.94	22.2	6	<IIB	0	1	G/G
European American EA	67	4.1	24.7	7	>IIB	1	1	C/G
European American EA	52	6	28.4	6	>IIB	0	1	C/C
European American EA	61	6.3	23.7	6	<IIB	0	1	C/C
European American EA	64	5.5	28	9	>IIB	1	1	C/C
European American EA	73	6.8	26.1	6	<IIB	1	1	G/G
European American EA	60	4.6	31	6	>IIB	1	1	G/G
European American EA	61	19.8	28.4	7	>IIB	0	1	G/G
European American EA	68	4.4	27.5	7	<IIB	0	0	C/C
European American EA	76	4.1	25.1	6	>IIB	1	1	C/C
European American EA	72	6.4	25.1	6	<IIB	1	1	C/C
European American EA	57	23	19.3	7	>IIB	1	1	C/G
European American EA	62	6.49	20.8	6	<IIB	1	1	G/G
European American EA	63	6.3	27.4	6	>IIB	1	1	G/G
European American EA	79	0.82	24	8	>IIB	0	1	C/G
European American EA	55	4.9	29.4	6	<IIB	0	1	G/G
European American EA	60	5.6	30.4	7	<IIB	0	0	C/G
European American EA	73	6	25.1	9	>IIB	0	1	C/G
European American EA	65	7.2	34	8	>IIB	1	1	C/C
European American EA	64	8.94	29.4	6	>IIB	1	1	C/C
European American EA	70	2	32.2	7	<IIB	1	1	C/C
European American EA	64	4.8	35	7	>IIB	1	1	C/C
European American EA	64	5.3	30.8	6	<IIB	1	1	C/C
European American EA	67	5.2	28.3	7	>IIB	1	1	C/C
European American EA	69	7.1	25.8	6	>IIB	0	1	G/G
European American EA	67	10.6	22.9	6	<IIB	0	0	G/G
European American EA	60	7.26	26.8	7	>IIB	0	0	C/G
European American EA	61	128	24.4	7	>IIB	1	1	C/G
European American EA	73	5.2	21.8	8	>IIB	1	1	C/C
European American EA	79	5.45	24.4	8	>IIB	1	1	C/G
European American EA	55	23.1	24.1	7	>IIB	1	1	C/G
European American EA	74	6.2	30.7	7	>IIB	0	1	C/G
European American EA	76	4.4	25.7	7	<IIB	0	1	G/G
European American EA	68	7.3	30.3	7	>IIB	0	0	C/G
European American EA	56	4	23	7	>IIB	0	1	C/G
European American EA	72	6.19	25.9	7	<IIB	1	1	G/G
European American EA	63	19.6	37.5	9	>IIB	0	1	C/G
European American EA	56	15	28.2	8	>IIB	0	1	C/C
European American EA	69	9.6	26.1	7	<IIB	0	1	C/G
European American EA	77	8	25.1	6	<IIB	1	1	C/G
European American EA	69	4.6	32.5	7	<IIB	1	1	C/G
European American EA	74	5.33	35.4	7	>IIB	0	1	C/G
European American EA	71	5.4	23.1	8	>IIB	1	1	C/C
European American EA	73	5.2	30.1	7	<IIB	0	1	C/G
European American EA	64	5.53	33.2	7	<IIB	1	1	C/G
European American EA	80	7.8	32.7	7	>IIB	1	1	G/G
European American EA	79	5.81	25.2	6	<IIB	0	1	C/G
European American EA	66	4.9	28.5	6	<IIB	0	0	G/G
European American EA	73	4.9	21.6	6	<IIB	0	0	C/G
European American EA	70	5.7	23.7	6	<IIB	1	1	G/G
European American EA	66	6	27.1	7	>IIB	1	1	C/G
European American EA	57	8.86	28.8	6	<IIB	1	1	C/C
European American EA	61	4.4	29.1	6	<IIB	1	1	C/G
European American EA	72	4.8	22.3	6	<IIB	0	1	G/G
European American EA	59	6.63	23.6	7	>IIB	1	1	G/G
European American EA	69	10.8	29.8	7	<IIB	0	1	C/G
European American EA	67	5.4	23.7	7	>IIB	1	1	G/G
European American EA	68	9.4	25.7	7	<IIB	0	1	C/G
European American EA	48	5.14	31.6	6	<IIB	1	1	G/G
European American EA	72	6.4	27.7	7	>IIB	0	1	G/G
European American EA	62	3.48	25.1	6	<IIB	1	1	C/G
European American EA	78	9.5	29.3	7	>IIB	0	1	G/G
European American EA	59	5.02	26.2	7	>IIB	1	1	C/G
European American EA	53	27.3	22.5	6	>IIB	0	1	C/G
European American EA	63	8.28	33.9	8	>IIB	0	1	C/C
European American EA	58	5.7	27.3	6	>IIB	1	1	C/G
European American EA	57	8.1	31	6	<IIB	0	1	C/G
European American EA	61	71.64	26.9	7	>IIB	1	1	C/G
European American EA	58	5.6	30.5	7	<IIB	1	1	C/G
European American EA	63	6.1	30.4	7	<IIB	0	0	C/G
European American EA	63	4.65	27.6	6	<IIB	1	1	C/G
European American EA	57	6.5	36.8	7	>IIB	0	1	C/C
European American EA	84	765	40.7	9	>IIB	1	0	C/C
European American EA	62	3.8	23.8	7	>IIB	1	1	C/G
European American EA	65	1.9	28.3	7	>IIB	1	0	C/C
European American EA	51	7.4	35.7	8	>IIB	0	1	C/G
European American EA	63	6	27.2	6	<IIB	0	0	C/G
European American EA	68	5.8	21	7	<IIB	0	0	C/G
European American EA	61	4.36	21.8	7	>IIB	1	1	C/G
European American EA	62	4.1	23.6	7	>IIB	1	1	C/G
European American EA	75	2	28.2	7	<IIB	1	1	C/G
European American EA	60	10.9	28.6	6	<IIB	1	1	C/G
European American EA	55	5.42	32	6	<IIB	1	1	G/G
European American EA	77	21	25.5	8	>IIB	1	1	C/G
European American EA	64	5.5	32	7	>IIB	1	1	C/C
European American EA	82	0.8	27.2	5	<IIB	0	0	C/G
European American EA	50	4.8	29.3	6	>IIB	1	1	C/G
European American EA	63	22.63	34.4	7	<IIB	1	1	G/G
European American EA	53	3	33.9	6	<IIB	0	1	C/C
European American EA	74	5.73	30.3	6	<IIB	1	1	G/G
European American EA	64	18.2	23.6	7	>IIB	1	1	C/C
European American EA	51	5.8	31.9	6	>IIB	0	1	G/G
European American EA	72	8.5	25.8	6	>IIB	1	1	C/G
European American EA	67	3.88	27.3	6	>IIB	0	1	G/G
European American EA	54	9.3	27.9	6	<IIB	0	1	C/G
European American EA	70	9.5	25.7	8	>IIB	0	1	C/C
European American EA	70	6.2	26.4	6	<IIB	0	1	C/G
European American EA	57	10	25.1	7	>IIB	0	1	C/G
European American EA	73	4.3	25.6	7	<IIB	1	0	C/G
European American EA	61	11.9	20.1	7	>IIB	1	1	C/G
European American EA	73	9.2	23	6	>IIB	1	1	C/C
European American EA	71	30.58	30	7	>IIB	0	1	C/C
European American EA	54	11.25	26.1	7	>IIB	1	1	C/G
NZ-MPEA	55	15.7	25	6	<IIB	0	1
NZ-MPEA	58	16.6	23	6	<IIB	1	0	G/G
NZ non-MPEA	78	12	26	7	>IIB	0	0	C/C
NZ non-MPEA	51	4.4	21	6	<IIB	0	1
NZ non-MPEA	67	4.5	31	6	<IIB	0	0	C/G
NZ non-MPEA	77	26	30	7	>IIB	0	0	C/C
NZ non-MPEA	76	85	35	6	>IIB	1	1	C/C
NZ non-MPEA	73	8.5	25	6	<IIB	1	1	C/G
NZ non-MPEA	68	5.4	28	7	<IIB	1	0	C/G
NZ non-MPEA	75	9.1	26	6	<IIB	1	0	C/G
NZ non-MPEA	73	6.6	27	6	<IIB	0	1	C/G
NZ non-MPEA	66	2.6	21	7	<IIB	1	1	G/G
NZ non-MPEA	76	180	25	7	>IIB	1	1	C/C
NZ non-MPEA	67	6.5	22	7	>IIB	1	0	C/C
NZ non-MPEA	60	4.9	27	7	<IIB	0	1	C/G
NZ non-MPEA	85	15	25	7	<IIB	0	0	C/G
NZ non-MPEA	70	11.2	25	7	<IIB	1	1	C/C
NZ non-MPEA	66	6.4	29	7	<IIB	1	1	G/G
NZ non-MPEA	59	14.3	29	7	<IIB	0	1	C/C
NZ non-MPEA	63	7.5	22	7	<IIB	1	0	G/G
NZ non-MPEA	68	4.7	26	7	<IIB	0	1	C/C
NZ non-MPEA	71	2.1	25	7	<IIB	0	0
NZ non-MPEA	71	17	27	7	>IIB	1	1	C/G
NZ non-MPEA	45		26	7	<IIB	1	1
NZ non-MPEA	76	10.9	27	6	<IIB	1	1	C/C
NZ non-MPEA	76		30	5	<IIB	1	1
NZ non-MPEA	60	12	29	6	<IIB	0	1	G/G
NZ non-MPEA	69	12	21	7	<IIB	1	0	C/G
NZ non-MPEA	59	14.9	24	8	>IIB	0	1	C/G
NZ non-MPEA	77	6.5	23	7	<IIB	0	0
NZ non-MPEA	52	6.5	27	7	<IIB	0	1
NZ non-MPEA	66	3.9	24	7	>IIB	1	1	G/G
NZ non-MPEA	71	5	27	7	<IIB	0	1
NZ non-MPEA	56	6	30	7	<IIB	0	1	G/G
NZ non-MPEA	76	9.6	29	6	<IIB	1	1	G/G
NZ non-MPEA	60		27	6	<IIB	0	1
NZ non-MPEA	57		25	7	<IIB	0	1
NZ non-MPEA	57		29	7	>IIB	0	1
NZ non-MPEA	62	13.7	23	6	<IIB	0	0	G/G
NZ non-MPEA	75		31	6	<IIB	1	1
NZ non-MPEA	71	13.2	23	7	<IIB	1	0
NZ non-MPEA	56	19.2	29	7	<IIB	1	1
NZ non-MPEA	68	6.6	26	7	<IIB	1	1
NZ non-MPEA	62	6.2	27	7	<IIB	1	1
NZ non-MPEA	69	24	29	8	>IIB	0	1
NZ non-MPEA	66	5.9	25	6	<IIB	0	1
NZ non-MPEA	47	4.2	29	7	<IIB	1	1
NZ non-MPEA	62	3.7	23	7	>IIB	0	1
NZ non-MPEA	75	10.5	27	6	<IIB	1	1	C/G
NZ non-MPEA	64		22	7	<IIB	1	0
NZ non-MPEA	70	1.6	22	6	<IIB	1	1	C/G
NZ non-MPEA	48	5.5	25	7	>IIB	1	1	C/G
NZ non-MPEA	61	22	32	7	>IIB	1	1	C/G
NZ non-MPEA	51	19.2	27	7	>IIB	1	0	C/G
NZ non-MPEA	77	20	26	6	>IIB	1	1	G/G
NZ non-MPEA	58	7	26	6	<IIB	0	1
NZ non-MPEA	78	8.6	25	7	<IIB	1	0	C/C
NZ non-MPEA	68	8.1	24	7	<IIB	1	1
NZ non-MPEA	76	7.2	30	6	<IIB	1	1
NZ non-MPEA	48	7.3	29	6	<IIB	0	1
NZ non-MPEA	67	10.3	25	6	<IIB	0	1
NZ non-MPEA	58	10	23	7	<IIB	0	1
NZ non-MPEA	62	4.9	26	6	<IIB	1	1
NZ non-MPEA	61	30	27	6	>IIB	0	1	C/C
NZ non-MPEA	64	9.3	30	6	<IIB	0	1	C/G
NZ non-MPEA	60	6.3	25	7	<IIB	0	1
NZ non-MPEA	65	5	24	7	<IIB	1	0
NZ non-MPEA	63	6	28	7	>IIB	1	1
NZ non-MPEA	52	7.5	24	7	>IIB	0	1
NZ non-MPEA	59		28	9	>IIB	0	1
NZ non-MPEA	68	10.2	31	8	>IIB	0	1
NZ non-MPEA	59	8.7	26	7	<IIB	0	1
NZ non-MPEA	66	6.6	24	7	>IIB	0	1
NZ non-MPEA	72	13.3	24	7	<IIB	0	1	C/C
NZ non-MPEA	62	8	29	7	<IIB	1	1
NZ non-MPEA	60	6	22	7	<IIB	0	1
NZ non-MPEA	48	3.1	40	7	>IIB	0	1	G/G
NZ non-MPEA	69	2.2	30	7	>IIB	0	0
NZ non-MPEA	49	5.1	25	7	<IIB	0	1
NZ non-MPEA	55	11.8	27	9	>IIB	0	0
NZ non-MPEA	77	8	26	7	<IIB	1	1
NZ non-MPEA	65	7.9	27	7	>IIB	1	1
NZ non-MPEA	69	5.8	24	7	>IIB	1	1
NZ non-MPEA	73	7.3	30	7	<IIB	1	1
NZ non-MPEA	64	2.6	32	6	<IIB	1	0	C/C
NZ non-MPEA	54	3.7	30	7	>IIB	0	1
NZ non-MPEA	78	23.3	26	6	>IIB	1	1	C/C
NZ non-MPEA	88	7.2	27	8	>IIB	0	1	C/G
NZ non-MPEA	60	14.8	28	7	>IIB	1	1
NZ non-MPEA	69	8.4	27	6	<IIB	1	1	C/G
NZ non-MPEA	56	5.7	26	6	<IIB	1	1
NZ non-MPEA	59	6.6	40	7	<IIB	1	1
NZ non-MPEA	50	4.7	27	7	<IIB	1	1
NZ non-MPEA	71	7.3	28	6	>IIB	0	1	C/C
NZ non-MPEA	64	7.5	31	7	<IIB	1	1
NZ non-MPEA	64	5.2	25	7	<IIB	1	0
NZ non-MPEA	68	5.5	28	7	>IIB	0	1	C/G
NZ non-MPEA	69	5.2	35	6	<IIB	1	0	C/G
NZ non-MPEA	70	5.1	24	6	<IIB	0	0
NZ non-MPEA	79	32	26	7	>IIB	0	0
NZ non-MPEA	67	8	27	6	<IIB	0	0
NZ non-MPEA	68	6.4	23	7	>IIB	0	1
NZ non-MPEA	51	4.7	25	7	<IIB	0	1
NZ non-MPEA	78	13.8	26	7	<IIB	1	0	C/G
NZ non-MPEA	62	7.7	25	7	<IIB	1	1	G/G
NZ non-MPEA	83	44.2	28	7	>IIB	1	0	C/C
NZ non-MPEA	57	4.2	26	7	>IIB	0	1
NZ non-MPEA	68	12.6	29	6	<IIB	1	1	C/C
NZ non-MPEA	71	45.3	29	7	>IIB	1	1	C/G
NZ non-MPEA	81	20.6	33	9	>IIB	1	1
NZ non-MPEA	68	28.4	26	9	>IIB	1	0	C/C
NZ non-MPEA	61	6.3	27	6	<IIB	0	0
NZ non-MPEA	66	2.1	28	7	>IIB	1	1	C/C
NZ non-MPEA	89	41	25	9	>IIB	1	1	G/G
NZ non-MPEA	72	10.3	27	7	>IIB	1	1	G/G
NZ non-MPEA	85	23	25	7	>IIB	1	1	C/G
NZ non-MPEA	68		34	6	<IIB	0	1
NZ non-MPEA	75	19	26	6	<IIB	0	0
NZ non-MPEA	51		28	6	<IIB	0	1
NZ non-MPEA	48		27	6	>IIB	1	0
NZ non-MPEA	76	7.8	37	6	>IIB	1	0	C/C
NZ non-MPEA	61	7.5	22	7	<IIB	0	1
NZ non-MPEA	56		25	9	>IIB	0	1
NZ non-MPEA	79	14.5	23	7	<IIB	0	1
NZ non-MPEA	50	5.8	24	6	<IIB	0	1
NZ non-MPEA	68	9.7	25	7	>IIB	0	1	C/G
NZ non-MPEA	57	4.1	24	6	>IIB	1	1
NZ non-MPEA	66		28	6	>IIB	0	0
NZ non-MPEA	76	9.7	31	7	<IIB	1	1	G/G
NZ non-MPEA	62	5.6	32	6	<IIB	0	1
NZ non-MPEA	74	18.3	26	8	>IIB	0	1
NZ non-MPEA	75	8.6	40	7	<IIB	1	1	G/G
NZ non-MPEA	55	30	22	6	>IIB	1	1	C/G
NZ non-MPEA	74	17	24	7	>IIB	0	0
NZ non-MPEA	62	12.7	28	7	>IIB	0	1
NZ non-MPEA	60		25	7	<IIB	1	1
NZ non-MPEA	85	265	28	10	>IIB	0	0
NZ non-MPEA	70	8.8	28	7	<IIB	1	0	G/G
NZ non-MPEA	67		29	6	<IIB	0	1
NZ non-MPEA	50	3.3	31	7	>IIB	1	0	C/C
NZ non-MPEA	70		31	6	<IIB	1	1
NZ non-MPEA	52		17	7	>IIB	0	0
NZ non-MPEA	66	24.1	22	7	>IIB	1	1	C/G
NZ non-MPEA	62	118	28	9	>IIB	0	1
NZ non-MPEA	68	54	25	7	>IIB	0	0
NZ non-MPEA	68		23	7	<IIB	1	1
NZ non-MPEA	63		31	7	>IIB	0	1
NZ non-MPEA	49		30	6	<IIB	0	1
NZ non-MPEA	69		22	7	<IIB	1	1
NZ non-MPEA	65		26	7	<IIB	0	1
NZ non-MPEA	70	12	29	7	<IIB	1	0	G/G
NZ non-MPEA	69		35	7	<IIB	0	0
NZ non-MPEA	73		24	7	<IIB	0	0
NZ non-MPEA	50		32	7	>IIB	1	1
NZ non-MPEA	65		36	6	<IIB	0	1
NZ non-MPEA	69	6.9	32	6	<IIB	0	0
NZ non-MPEA	69	15.7	29	6	<IIB	0	1
NZ non-MPEA	67	8.9	31	7	>IIB	1	1	C/G
NZ non-MPEA	62		25	7	>IIB	0	1
NZ non-MPEA	67		24	7	<IIB	1	1
NZ non-MPEA	61		31	7	>IIB	0	1
NZ non-MPEA	56		27	7	>IIB	1	1
NZ non-MPEA	58		23	6	<IIB	0	1
NZ non-MPEA	65		26	7	<IIB	1	0
NZ non-MPEA	63	19	26	7	>IIB	1	1	C/G
NZ non-MPEA	59		25	7	<IIB	0	1
NZ non-MPEA	54		24	6	<IIB	0	1
NZ non-MPEA	64	13	36	7	>IIB	0	0
NZ non-MPEA	73	8.2	23	7	<IIB	1	0	C/G
NZ non-MPEA	56		29	7	>IIB	0	1
NZ non-MPEA	64		31	7	>IIB	0	1
NZ non-MPEA	69	6.7	30	8	>IIB	1	1	C/C
NZ non-MPEA	75	10.3	33	6	<IIB	1	1	C/C
NZ non-MPEA	50	4	28	6	<IIB	0	0
NZ non-MPEA	51	15.9	26	6	<IIB	0	0
NZ non-MPEA	75	8.1	29	8	>IIB	0	0
NZ non-MPEA	69		24	6	>IIB	0	0
NZ non-MPEA	72	73	31	8	>IIB	1	1	C/G
NZ non-MPEA	85	163	26	7	>IIB	1	1	C/G
NZ non-MPEA	60		26	7	<IIB	0	0
NZ non-MPEA	58		29	7	>IIB	1	1
NZ non-MPEA	58		34	7	<IIB	1	1
NZ non-MPEA	62		25	6	<IIB	0	0
NZ non-MPEA	64	85	29	9	>IIB	1	0	G/G
NZ non-MPEA	79	13.8	30	7	<IIB	1	1	C/G
NZ non-MPEA	60	6	24	7	>IIB	1	1
NZ non-MPEA	61	5	29	6	<IIB	1	1	C/C
NZ non-MPEA	79	7.2	21	7	<IIB	1	0	C/C
NZ non-MPEA	45	5.3	27	7	>IIB	0	1	G/G
NZ non-MPEA	60	6.3	27	6	<IIB	1	1	C/G
NZ non-MPEA	54		29	7	<IIB	1	1
NZ non-MPEA	64	100	29	9	>IIB	1	0	C/C
NZ non-MPEA	56	4.8	28	8	>IIB	1	1	C/G
NZ non-MPEA	63	6.8	25	6	>IIB	0	0	C/C
NZ non-MPEA	62	9	27	7	<IIB	1	1	C/C
NZ non-MPEA	57	7	32	6	>IIB	1	1	C/G
NZ non-MPEA	60	11	25	7	<IIB	1	0	C/G
NZ non-MPEA	68	11.8	28	6	<IIB	0	1	C/C
NZ non-MPEA	82	8.6	25	7	<IIB	1	0	C/G
NZ non-MPEA	54	12	32	6	>IIB	1	0	C/C
NZ non-MPEA	61	7.9	27	7	<IIB	1	0	C/G
NZ non-MPEA	63	6.7	26	9	>IIB	1	1	C/G
NZ non-MPEA	70	5.1	25	6	<IIB	1	1	C/C
NZ non-MPEA	70	3.8	23	6	>IIB	1	1	C/C
NZ non-MPEA		6.8	30	6	<IIB	0	1	C/G
NZ non-MPEA			26	8	>IIB	0	1	G/G
NZ non-MPEA	51	4.2	27	7	>IIB	1	1	C/G
NZ non-MPEA	59	5.6	34	7	<IIB	1	1	C/G
NZ non-MPEA	64	10.5	26	6	<IIB	1	1	C/G
NZ non-MPEA	63	23	29	7	>IIB	1	1	G/G
NZ non-MPEA	71	10.2	25	7	<IIB	0	1	C/G
NZ non-MPEA	71	4.5	26	7	<IIB	0	1	G/G
NZ non-MPEA	65	15.5	21	9	>IIB	0	1	C/G
NZ non-MPEA	54	5.2	25	7	<IIB	1	1	C/C
NZ non-MPEA	68	5.4	29	6	<IIB	0	1	C/G
NZ non-MPEA	69	15.5	26	9	>IIB	1	1	C/G
NZ non-MPEA	53	3.6	31	9	>IIB	0	0	G/G
NZ non-MPEA	75	22	23	6	>IIB	1	1	C/G
NZ non-MPEA	60	50	31	7	>IIB	1	1	C/G
NZ non-MPEA	69	35.4	18	6	>IIB	1	1	G/G
NZ non-MPEA	81	40	32	7	>IIB	1	1	C/G
NZ non-MPEA	68	4.1	26	9	>IIB	0	1	C/C
NZ non-MPEA	57	100.1	27	9	>IIB	0	1	C/C
NZ non-MPEA	69	19	33	8	>IIB	1	0	C/C
NZ non-MPEA	77	22	18	9	>IIB	1	0	C/C
NZ non-MPEA	55	15.8	28	7	>IIB	0	1	C/C
NZ non-MPEA	63	7	25	9	>IIB	1	1	C/C
NZ non-MPEA	65	6.6	32	6	<IIB	1	1	C/G
NZ non-MPEA	56	18.4	26	7	<IIB	1	1	C/C
NZ non-MPEA	68	10.5	32	9	>IIB	0	1	G/G
NZ non-MPEA	63	4.8	26	7	>IIB	0	1	C/G
NZ non-MPEA	68	51.9	20	9	>IIB	1	1	C/C
NZ non-MPEA	78	7.8	28	7	>IIB	1	0	C/G
NZ non-MPEA	74	12	28	8	>IIB	1	0	C/G
NZ non-MPEA	71	41.4	37	8	>IIB	1	1	G/G
NZ non-MPEA	54	118	38	10	>IIB	1	1	C/C
NZ non-MPEA	71	6.5	25	7	<IIB	0	0	G/G
NZ non-MPEA	78	22	27	8	>IIB	1	0	C/G
NZ non-MPEA	74		25	5	<IIB	0	0
NZ non-MPEA	76	12.2	32	6	<IIB	0	1	C/C
NZ non-MPEA	50	8.7	37	7	<IIB	1	1	C/C
NZ non-MPEA	67	26	30	4	>IIB	1	0	C/G
NZ non-MPEA	56	28	22	8	>IIB	1	1	C/G
NZ non-MPEA	71	9	34	7	>IIB	0	1	C/C
NZ non-MPEA	55	85	33	7	>IIB	1	1	C/G
NZ non-MPEA	57	5.8	23	7	<IIB	0	1	C/G
NZ non-MPEA	55	5.4	27	7	<IIB	1	1	C/G
NZ non-MPEA	77	16.7	25	7	<IIB	1	1	C/G
NZ non-MPEA	63	10.4	23	9	>IIB	1	1	C/C
NZ non-MPEA	77	14.7	25	7	<IIB	1	1	C/C
NZ non-MPEA	72	13	30	9	>IIB	1	1	G/G
NZ non-MPEA	72	9.1	26	6	<IIB	1	1	C/G
NZ non-MPEA	52	8.2	18	7	>IIB	0	0	G/G
NZ non-MPEA	76	15.3	31	8	>IIB	1	0	C/G
NZ non-MPEA	56	4.3	26	6	<IIB	1	1	C/C
NZ non-MPEA	68	8.8	25	7	<IIB	1	0	C/C
NZ non-MPEA	69	5.6	21	7	<IIB	1	1	C/G
NZ non-MPEA	68	19.7	28	7	>IIB	1	0	C/G
NZ non-MPEA	64	20.4	25	9	>IIB	1	1	G/G
NZ non-MPEA	75	3.4	23	7	<IIB	1	0	C/C
NZ non-MPEA	86	17.7	26	9	>IIB	0	1	C/C
NZ non-MPEA	68	5.9	29	7	<IIB	0	0	C/G
NZ non-MPEA	49	4.4	28	7	>IIB	0	1	C/C
NZ non-MPEA	79	17.6	30	8	>IIB	0	0	C/G
NZ non-MPEA	66	7.9	28	6	>IIB	1	1	C/G
NZ non-MPEA	73	0.38	22	6	<IIB	0	1	C/G
NZ non-MPEA	57	3.7	35	7	>IIB	0	1	G/G
NZ non-MPEA	76	3.7	23	7	<IIB	0	1	G/G
NZ non-MPEA	78	22	24	7	>IIB	0	0	G/G
NZ non-MPEA	69	9.7	32	9	>IIB	1	1	C/C
NZ non-MPEA	61	12.6	27	6	>IIB	0	0	C/G
NZ non-MPEA	64	8.7	25	7	<IIB	1	0	G/G
NZ non-MPEA	66	26.8	33	6	>IIB	0	1	C/C
NZ non-MPEA	67	20.3	28	7	>IIB	0	1	G/G
NZ non-MPEA	74	15.5	28	7	<IIB	0	1	C/C
NZ non-MPEA	55	20	31	7	>IIB	0	1	C/C
NZ non-MPEA	54	11.4	27	8	>IIB	1	1	G/G
NZ non-MPEA	70	1.5	28	8	>IIB	1	1	C/C
NZ non-MPEA	74	7.6	25	7	>IIB	0	1	C/C
NZ non-MPEA	72	6.1	25	7	<IIB	0	1	C/G
NZ non-MPEA	62	7	33	7	>IIB	0	0	C/G
NZ non-MPEA	68	1.1	22	7	<IIB	0	1	C/C
NZ non-MPEA	68	4.7	32	8	>IIB	1	1	G/G
NZ non-MPEA	68	5.7	27	9	>IIB	1	1	C/G
NZ non-MPEA	81	5.6	31	6	<IIB	0	1	C/G
NZ non-MPEA	48	3.2	26	6	<IIB	0	0	C/G
NZ non-MPEA	70	12.5	27	7	>IIB	1	1	C/G
NZ non-MPEA	69	11.3	30	6	<IIB	1	1	C/C
NZ non-MPEA	50	1.3	31	6	<IIB	1	0	G/G
NZ non-MPEA	68	6.1	30	7	<IIB	1	1	C/G
NZ non-MPEA	55	12.3	24	9	>IIB	1	1	C/G
NZ non-MPEA	73	7.9	19	7	<IIB	1	0	C/G
NZ non-MPEA	58	19	33	7	<IIB	1	1	C/C
NZ non-MPEA	71	15	28	7	<IIB	0	1	G/G
NZ non-MPEA	54	6.2	32	7	>IIB	1	1	C/G
NZ non-MPEA			30	7	>IIB	0	1
NZ non-MPEA	58	5.7	29	7	<IIB	1	1	C/G
NZ non-MPEA	55	24.2	31	7	>IIB	0	1	C/C
NZ non-MPEA	60	8.3	25	9	>IIB	1	1	C/G
NZ non-MPEA	60	4.5	28	7	>IIB	1	1	C/G
NZ non-MPEA	64	5.8	22	7	<IIB	1	1	C/C
NZ non-MPEA	65	6.7	25	7	>IIB	0	1	C/G
NZ non-MPEA	73	8.5	32	9	>IIB	1	1	C/C
NZ non-MPEA	59	8.6	34	7	>IIB	0	0	C/G
NZ non-MPEA	64	25	22	7	>IIB	1	1	C/C
NZ non-MPEA	66	5.2	27	7	>IIB	0	1	G/G
NZ non-MPEA	75	9.1	26	8	>IIB	1	1	C/C
NZ non-MPEA	63	6.5	26	7	<IIB	1	1	G/G
NZ non-MPEA	66	6.3	25	9	>IIB	0	1	C/C
NZ non-MPEA	64	9.9	29	9	>IIB	0	1	C/G
NZ non-MPEA	63	5.7	34	7	<IIB	1	1	C/G
NZ non-MPEA	66	10.8	26	6	<IIB	1	1	G/G
NZ non-MPEA	63	19.6	24	7	>IIB	1	1	C/G
NZ non-MPEA	79	17.3	24	9	>IIB	1	0	G/G
NZ non-MPEA	68	24	25	6	>IIB	0	0	C/G
NZ non-MPEA	62	5.4	26	6	<IIB	0	1	G/G
NZ non-MPEA	67	6	30	6	<IIB	1	1	C/C
NZ non-MPEA	69	16.6	31	7	<IIB	1	1	C/G
NZ non-MPEA	73	15.3	25	6	<IIB	1	1	C/C
NZ non-MPEA	74	6.5	23	6	<IIB	1	1	C/G
NZ non-MPEA	52	4.3	32	7	<IIB	0	0	C/C
NZ non-MPEA	61	4.6	29	7	<IIB	0	1
NZ non-MPEA	71	9.8	29	6	<IIB	0	1	C/C
NZ non-MPEA	63	12.2	33	7	<IIB	0	1	C/G
NZ non-MPEA	60	6.6	31	8	>IIB	0	1	G/G
NZ non-MPEA	69	5.9	25	7	>IIB	0	1	C/G
NZ non-MPEA	72	12.2	28	7	<IIB	0	0	C/G
NZ non-MPEA	74	1.4	24	7	<IIB	1	1	C/C
NZ non-MPEA	54	20.2	28	7	>IIB	1	1	C/C
NZ non-MPEA	61	500	34	7	>IIB	1	1	C/C
NZ non-MPEA	71	8	26	6	>IIB	1	1	C/C
NZ non-MPEA	61	5.8	30	7	<IIB	0	1	C/G
NZ non-MPEA	66	5.7	21	7	>IIB	0	0	C/G
NZ non-MPEA	70	22.4	22	8	>IIB	1	1	G/G
NZ non-MPEA	53	110	26	10	>IIB	0	0	C/C
NZ non-MPEA	58	13	25	6	<IIB	0	1	C/G
NZ non-MPEA	60	13.6	27	8	>IIB	1	0
NZ non-MPEA	56	5.6	25	9	>IIB	0	1	C/C
NZ non-MPEA	71	12	28	7	<IIB	1	1	G/G
NZ non-MPEA	67	4.8	31	6	<IIB	0	0	C/G
NZ non-MPEA	60	10.5	28	7	>IIB	0	0	C/G
NZ non-MPEA	70	7	22	6	<IIB	0	1	C/G
NZ non-MPEA	70	0.8	27	7	<IIB	1	1	C/G
NZ non-MPEA	63	6	24	7	>IIB	1	1	G/G
NZ non-MPEA	62	9.7	29	7	<IIB	1	1	C/G
NZ non-MPEA	63	7	28	6	<IIB	1	1	C/G
NZ non-MPEA	53		24	7	<IIB	1	1
NZ non-MPEA	64	7.7	29	7	<IIB	0	0	C/G
NZ non-MPEA	63	13.8	33	9	>IIB	0	0
NZ non-MPEA	70	5.1	23	7	<IIB	1	0	C/G
NZ non-MPEA	64	6.3	24	8	>IIB	1	1	C/G
NZ non-MPEA	66	5.5	29	7	<IIB	0	0	G/G
NZ non-MPEA	59	4.4	30	7	<IIB	1	1	C/G
NZ non-MPEA	82	19.5	24	9	>IIB	0	1
NZ non-MPEA	73	28	21	7	>IIB	1	1	C/C
NZ non-MPEA	68		25	7	<IIB	1	0
NZ non-MPEA	61	9	28	6	>IIB	1	1	C/C
NZ non-MPEA	69	6.7	27	7	<IIB	1	1	G/G
NZ non-MPEA	68	6.1	25	7	<IIB	1	0	C/G
NZ non-MPEA	62	10.8	28	7	<IIB	0	1	C/G
NZ non-MPEA	65	13.2	32	7	>IIB	1	0	C/C
NZ non-MPEA	67	8.5	30	9	>IIB	1	1	C/G
NZ non-MPEA	63	7.4	29	7	<IIB	1	0	G/G
NZ non-MPEA	72	23.3	34	7	>IIB	1	1	C/G
NZ non-MPEA	66	5.2	25	6	<IIB	1	1	G/G
NZ non-MPEA	64	6.1	27	7	>IIB	1	1	C/G
NZ non-MPEA	68	6.4	34	7	<IIB	1	0	C/C
NZ non-MPEA	58	8.1	27	6	<IIB	0	1	C/C
NZ non-MPEA	65	5.6	28	7	<IIB	0	1	C/C
NZ non-MPEA	62	6.1	31	7	<IIB	0	1	C/G
NZ non-MPEA	59	4.4	23	6	<IIB	1	1	C/G
NZ non-MPEA	68	10	24	9	>IIB	0	1	G/G
NZ non-MPEA	64	14.8	26	9	>IIB	0	1	C/C
NZ non-MPEA	66	4.7	23	8	>IIB	1	1	G/G
NZ non-MPEA	80	13.3	30	7	<IIB	1	1	C/C
NZ non-MPEA	64	4.4	32	8	>IIB	1	1	C/C
NZ non-MPEA	72	8.9	24	7	>IIB	0	1	C/G
NZ non-MPEA	63	12	27	7	>IIB	1	1	C/G
NZ non-MPEA	68	6.2	24	7	>IIB	0	1	C/G
NZ non-MPEA	75	15	25	8	>IIB	0	1	C/G
NZ non-MPEA	56	9.7	28	6	<IIB	0	1	C/G
NZ non-MPEA	62	4.6	21	6	<IIB	0	0	C/G
NZ non-MPEA	84	17.8	26	8	>IIB	1	0	G/G
NZ non-MPEA	68	19	24	7	>IIB	1	1	C/G
NZ non-MPEA	60	5.9	31	7	>IIB	1	0	C/G
NZ non-MPEA	60	7.2	29	6	>IIB	1	1	C/C
NZ non-MPEA	66	2	25	6	>IIB	0	1	C/C
NZ non-MPEA	59	6.1	27	7	>IIB	1	1	G/G
NZ non-MPEA	63	4.3	32	7	>IIB	1	1	C/G
NZ non-MPEA	69	12.8	28	7	>IIB	1	1	G/G
NZ non-MPEA	74	323	27	8	>IIB	0	0	G/G
NZ non-MPEA	61	11.7	33	7	>IIB	1	1	G/G
NZ non-MPEA	69	6	33	6	<IIB	0	1	C/G
NZ non-MPEA	73	9.8	25	7	>IIB	1	1	G/G
NZ non-MPEA	64	5.2	24	9	>IIB	0	1	G/G
NZ non-MPEA	64	6.8	28	7	>IIB	1	1	C/G
NZ non-MPEA	72	44	25	8	>IIB	0	1	C/C
NZ non-MPEA	61	2.5	25	6	<IIB	0	0	C/G
NZ non-MPEA	67	2.1	23	7	<IIB	0	0	C/C
NZ non-MPEA	70	8.8	31	6	<IIB	1	1	C/G
NZ non-MPEA	71	11	27	9	>IIB	1	1	C/C
NZ non-MPEA	81	33	26	9	>IIB	1	1	C/G
NZ non-MPEA	60	5.3	27	6	>IIB	0	1	C/C
NZ non-MPEA	77	2	25	7	<IIB	1	1	C/G
NZ non-MPEA	66	6.3	29	8	>IIB	0	0	G/G
NZ non-MPEA	79	22	22	8	>IIB	1	1	C/G
NZ non-MPEA	68	5.5	29	7	<IIB	0	1	C/C
NZ non-MPEA	64	21	26	7	>IIB	1	1	C/C
NZ non-MPEA	62	5.9	24	6	<IIB	1	1	C/G
NZ non-MPEA	79	36	28	8	>IIB	0	1	G/G
NZ non-MPEA	76	28	29	7	>IIB	1	1	G/G
NZ non-MPEA	80	13.6	27	9	>IIB	0	0	C/G
NZ non-MPEA	57	5.6	25	6	<IIB	1	1	C/G
NZ non-MPEA	69	10.6	29	6	<IIB	1	1	C/C
NZ non-MPEA	68	4.5	27	9	>IIB	0	0	G/G
NZ non-MPEA	66	27	22	7	>IIB	1	1	C/G
NZ non-MPEA	63	13.7	31	6	>IIB	1	1	C/G
NZ non-MPEA	69	20	29	9	>IIB	0	0	C/C
NZ non-MPEA	53	5.4	31	6	<IIB	1	0	C/C
NZ non-MPEA	75	10.7	36	9	>IIB	0	0	C/C
NZ non-MPEA	71	8.1	33	7	>IIB	0	1	G/G
NZ non-MPEA	74	5.7		6	<IIB	0	1	C/C
NZ non-MPEA	57	17.1	30	8	>IIB	0	1	C/C
NZ non-MPEA	61	4.6	26	7	>IIB	0	1	G/G
NZ non-MPEA	74	5.6	22	7	<IIB	1	0	C/C
NZ non-MPEA	74	7.5	27	9	>IIB	1	1	G/G
NZ non-MPEA	75	9.8	27	7	<IIB	0	0	C/C
NZ non-MPEA	65	20	34	7	>IIB	1	0	C/C
NZ non-MPEA	62	7.1	23	7	>IIB	0	1	G/G
NZ non-MPEA	68	8.2	33	8	>IIB	1	1	C/G
NZ non-MPEA	79	32	22	8	>IIB	1	0	C/C
NZ non-MPEA	62	7.1	33	6	<IIB	1	1	C/G
NZ non-MPEA	73	13	28	7	<IIB	1	0	C/G
NZ non-MPEA	56	5.5	30	6	<IIB	0	1	G/G
NZ non-MPEA	69	0.9	29	6	<IIB	1	1	C/G
NZ non-MPEA	62	6.8	37	6	>IIB	1	1	C/C
NZ non-MPEA	46	47	25	9	>IIB	1	1	G/G
NZ non-MPEA	67	5.8	28	7	>IIB	1	1	G/G
NZ non-MPEA	76	9.3	28	7	<IIB	1	0	C/C
NZ non-MPEA	76	5.5	23	6	<IIB	1	0	C/C
NZ non-MPEA	73	14	28	9	>IIB	1	1	C/G
NZ non-MPEA	67	4.8	30	7	<IIB	0	1	C/G
NZ non-MPEA	74	11.8	22	7	>IIB	1	1	C/G
NZ non-MPEA	69	5.6	31	9	>IIB	0	1	C/C
NZ non-MPEA	71	8.3	22		<IIB	1	1
NZ non-MPEA	63	6.2	27	8	>IIB	1	1	C/G
NZ non-MPEA	71	12.2	32	9	>IIB	1	0	C/C
NZ non-MPEA	74	8.3	30	8	>IIB	0	1
NZ non-MPEA	55	7.2	33	9	>IIB	0	1
NZ non-MPEA	74	10.5	22	6	<IIB	0	1
NZ non-MPEA	68	6.7	28	6	<IIB	1	1	G/G
NZ non-MPEA	72	21.9	28	8	>IIB	0	1	C/G
NZ non-MPEA	53	5.2	28	6	<IIB	0	1	C/G
NZ non-MPEA	65	16	31	7	>IIB	0	0	C/C
NZ non-MPEA	68	22	27	8	>IIB	1	0	C/G
NZ non-MPEA	71	36	35	9	>IIB	1	1	G/G
NZ non-MPEA	78	8.7	27	7	<IIB	0	1	C/G
NZ non-MPEA	76	13.2	29	7	<IIB	0	0	C/G
NZ non-MPEA	74	14	27	7	<IIB	0	1
NZ non-MPEA	58	33	41	8	>IIB	1	0	C/G
NZ non-MPEA	64	7.9	27	8	>IIB	1	1	C/G
NZ non-MPEA	69	7	23	8	>IIB	1	0	C/C
NZ non-MPEA	51	4.5	21	6	<IIB	0	1	C/C
NZ non-MPEA	68	20	21	7	>IIB	1	1	G/G
NZ non-MPEA	58	7.5	25	7	>IIB	1	1	C/C
NZ non-MPEA	65	9.3	27	6	<IIB	0	1	G/G
NZ non-MPEA	74	13.7	26	6	<IIB	1	1	C/G
NZ non-MPEA	65	40	28	7	>IIB	1	0
NZ non-MPEA	74	15.6	25	7	>IIB	0	0
NZ non-MPEA	64	9.6	29	6	<IIB	0	1
NZ non-MPEA	73	1600	26	8	>IIB	1	0	G/G
NZ non-MPEA	73	8.7	32	9	>IIB	0	0	C/C
NZ non-MPEA	57	7.4	29	6	<IIB	0	1	C/G
NZ non-MPEA	73	215	19	7	>IIB	1	0	C/G
NZ non-MPEA	44	6.8	27	7	>IIB	0	1	C/C
NZ non-MPEA	68	8.3	28	6	<IIB	1	1	C/G
NZ non-MPEA	72	13.2	26	6	<IIB	0	1	C/C
NZ non-MPEA	73	9.4	22	9	>IIB	1	1	C/C
NZ non-MPEA	65	46	27	9	>IIB	1	1	G/G
NZ non-MPEA	67	11.3	27	8	>IIB	1	1	C/G
NZ non-MPEA	79	16.1	26	9	>IIB	1	1	C/G
NZ non-MPEA	76	9.9	24	7	<IIB	0	0	C/G
NZ non-MPEA	80	14.8	28	7	<IIB	0	1	C/G
NZ non-MPEA	70	9.9	24	9	>IIB	1	1	C/C
NZ non-MPEA	48	3.7	23	6	<IIB	0	1	G/G
NZ non-MPEA	62	15.7	23	7	>IIB	0	0	C/G
NZ non-MPEA	73	15.1	29	9	>IIB	1	1	G/G
NZ non-MPEA	60	5.8	33	7	>IIB	0	1	C/G
NZ-MPEA	70	12.9	37	6	<IIB	1	1	C/G
NZ-MPEA	68	8.1	34	7	<IIB	1	1	G/G
NZ-MPEA	77	8.3	33	6	<IIB	1	1	C/G
NZ-MPEA	56	36	27	9	>IIB	0	1	G/G
NZ-MPEA	51	4.6	31	6	<IIB	1	0	C/G
NZ non-MPEA	66	4.7	29	6	<IIB	1	0
NZ non-MPEA	64	13	26	6	>IIB	1	1	G/G
NZ non-MPEA	63	9.2	23	8	>IIB	1	1	C/G
NZ non-MPEA	60	4.2		6	>IIB		0
NZ non-MPEA	53			6	<IIB		0
NZ non-MPEA	70	9.1	25	6	<IIB	1	0	G/G
NZ non-MPEA	48	12.1	21	7	<IIB	1	0	C/C
NZ non-MPEA	63	5.4	24	7	<IIB	0	0
NZ non-MPEA	63	10.6	24	6	<IIB	0	1
NZ non-MPEA	51	7.1	22	6	<IIB	1	1	C/G
NZ non-MPEA	57	8.5	25	7	<IIB	1	1	C/C
NZ non-MPEA	63	15.4	21	8	>IIB	0	1	G/G
NZ-MPEA	76	25.6	30	6	>IIB	1	0
NZ-MPEA	59	18.3	28	6	<IIB	1	1	G/G
NZ-MPEA	68	5.2	38	6	<IIB	0	0	G/G
NZ-MPEA	66	7.2	24	7	<IIB	0	0
NZ-MPEA	68	14	33	7	<IIB	1	0	G/G
NZ-MPEA	69	6.1	29	7	<IIB	0	0
NZ-MPEA	63	8	32	7	>IIB	1	0	G/G
NZ-MPEA	72	11.6	25	7	>IIB	1	1	G/G
NZ-MPEA	72	16	30	7	>IIB	1	0	C/G
NZ-MPEA	65	33	23	7	>IIB	1	1	G/G
Taiwanese TW1	73	11.5		8	>IIB			C/C
Taiwanese TW1	45	11.85		7	>IIB			C/C
Taiwanese TW1	71	16.47	24.3375	5	>IIB			C/C
Taiwanese TW1	85	573		7	>IIB			C/C
Taiwanese TW1	68	126.77	23.939	10	>IIB			C/C
Taiwanese TW1	69	138		10	>IIB			C/C
Taiwanese TW1	79	51.9	19.3524	6	>IIB			C/C
Taiwanese TW1	84	2068		8	>IIB			C/C
Taiwanese TW1	70	9		4	<IIB			G/C
Taiwanese TW1	75	7.47	25.0603	4	<IIB			G/C
Taiwanese TW1	81	2.5	23.2464	6	<IIB			G/C
Taiwanese TW1	78	8.92	27.5134	3	<IIB			G/C
Taiwanese TW1	79	5.04	23.4221	4	<IIB			G/C
Taiwanese TW1	62	6.04		5	<IIB			G/C
Taiwanese TW1	70	4.02	27.4145	6	<IIB			G/C
Taiwanese TW1	79	8.821		6	<IIB			G/C
Taiwanese TW1	57			6	<IIB			G/C
Taiwanese TW1	70	5.2	25.3125	5	<IIB			G/C
Taiwanese TW1	66	11.68	25.7812	5	<IIB			G/C
Taiwanese TW1	68	15.7	23.1405	6	<IIB			G/C
Taiwanese TW1	77	6.7	23.533	7	<IIB			G/C
Taiwanese TW1	82	11	21.5645		<IIB			G/C
Taiwanese TW1	63			7	<IIB			G/C
Taiwanese TW1	70	12.9	27.6817	5	<IIB			G/C
Taiwanese TW1	68	10.9	24.3606	4	<IIB			G/C
Taiwanese TW1	56	17.66	31.1791	4	<IIB			G/C
Taiwanese TW1	69	7.853	19.4674	7	<IIB			G/C
Taiwanese TW1	75	10.6		4	<IIB			G/C
Taiwanese TW1	73	14.5		6	<IIB			G/C
Taiwanese TW1	79	9.36		7	<IIB			G/C
Taiwanese TW1	78	9.36	23.3844	7	<IIB			G/C
Taiwanese TW1	81	202		5	>IIB			G/C
Taiwanese TW1	57	58.4		6	>IIB			G/C
Taiwanese TW1	68	7.56		8	>IIB			G/C
Taiwanese TW1	78	37.73	30.6939	7	>IIB			G/C
Taiwanese TW1	71	21		6	>IIB			G/C
Taiwanese TW1	80	27.5		6	>IIB			G/C
Taiwanese TW1	73	17.8		10	>IIB			G/C
Taiwanese TW1	72	73		7	>IIB			G/C
Taiwanese TW1	64	57.92		8	>IIB			G/C
Taiwanese TW1	75	83.78	25.1486	7	>IIB			G/C
Taiwanese TW1	66	71.5	25.1486	6	>IIB			G/C
Taiwanese TW1	81	40.15		7	>IIB			G/C
Taiwanese TW1	79	16.6	19.1327	8	>IIB			G/C
Taiwanese TW1	81	25.6		5	>IIB			G/C
Taiwanese TW1	76	36	20.3244	10	>IIB			G/C
Taiwanese TW1	54	9.049		9	>IIB			G/C
Taiwanese TW1	70	28.9		8	>IIB			G/C
Taiwanese TW1	68	28.87		6	>IIB			G/C
Taiwanese TW1	75	78.45	24.6904	5	>IIB			G/C
Taiwanese TW1	69	47.5	24.788	5	>IIB			G/C
Taiwanese TW1	87	24.01	26.079	2	>IIB			G/C
Taiwanese TW1	68	20.17		7	>IIB			G/C
Taiwanese TW1	86	87.75	19.4466	9	>IIB			G/C
Taiwanese TW1	70	47	23.1247	8	>IIB			G/C
Taiwanese TW1	58	21.4	26.9143	8	>IIB			G/C
Taiwanese TW1	75	23.47		6	>IIB			G/C
Taiwanese TW1	66	77.1	21.9363	5	>IIB			G/C
Taiwanese TW1	71	21.8		7	>IIB			G/C
Taiwanese TW1	51	61.49		6	>IIB			G/C
Taiwanese TW1	82	25.054		7	>IIB			G/C
Taiwanese TW1	71	84	24.3418	8	>IIB			G/C
Taiwanese TW1	59	88.36	24.508	9	>IIB			G/C
Taiwanese TW1	74	12.63	25.0593	7	>IIB			G/C
Taiwanese TW1	83	29		7	>IIB			G/C
Taiwanese TW1	71	54.05	27.1816	7	>IIB			G/C
Taiwanese TW1	81	13.317	30.0621	7	>IIB			G/C
Taiwanese TW1	90	53.2	21.2279	9	>IIB			G/C
Taiwanese TW1	54	1767	19.9432	8	>IIB			G/C
Taiwanese TW1	57	15.595	23.9022	7	>IIB			G/C
Taiwanese TW1	72	67.78	20.898	7	>IIB			G/C
Taiwanese TW1	73	61.7		6	>IIB			G/C
Taiwanese TW1	76	23.5	22.9591	6	>IIB			G/C
Taiwanese TW1	74	36.47	26.2364	2	>IIB			G/C
Taiwanese TW1	65	11.4		3	>IIB			G/C
Taiwanese TW1	65	72.7		6	>IIB			G/C
Taiwanese TW1	76	20.24		5	>IIB			G/C
Taiwanese TW1	86	21		9	>IIB			G/C
Taiwanese TW1	63	34		6	>IIB			G/C
Taiwanese TW1	70	53.4		5	>IIB			G/C
Taiwanese TW1	51	11.4	19.8413	2	>IIB			G/C
Taiwanese TW1	77	136	22.2656		>IIB			G/C
Taiwanese TW1	82	49.67	24.6145	8	>IIB			G/C
Taiwanese TW1	72	286		8	>IIB			G/C
Taiwanese TW1	75	11.34		7	>IIB			G/C
Taiwanese TW1	73	148	24.8591	9	>IIB			G/C
Taiwanese TW1	86	1444		9	>IIB			G/C
Taiwanese TW1	75	18.72	24.2424	7	>IIB			G/C
Taiwanese TW1	66	15	28.6851	8	>IIB			G/C
Taiwanese TW1	53	62.283	25.1543	9	>IIB			G/C
Taiwanese TW1	59	45	27.0899	9	>IIB			G/C
Taiwanese TW1	78	20.84	26.4346	7	>IIB			G/C
Taiwanese TW1	68	11.25		7	>IIB			G/C
Taiwanese TW1	78	214	26.8503	8	>IIB			G/C
Taiwanese TW1	75	13.55		9	>IIB			G/C
Taiwanese TW1	77	4.755		7	>IIB			G/C
Taiwanese TW1	66	14	25.4581	6	>IIB			G/C
Taiwanese TW1	57	9.5	26.2828	8	>IIB			G/C
Taiwanese TW1	75	35.4	28.0557	10	>IIB			G/C
Taiwanese TW1	65	294		9	>IIB			G/C
Taiwanese TW1	60	3057		7	>IIB			G/C
Taiwanese TW1	76	12.9	25.3303	8	>IIB			G/C
Taiwanese TW1	82	602.2		6	>IIB			G/C
Taiwanese TW1	74			8	>IIB			G/C
Taiwanese TW1	79	100	25.7999	9	>IIB			G/C
Taiwanese TW1	77	16.8	20.9502	7	>IIB			G/C
Taiwanese TW1	67	8.9	29.1763	9	>IIB			G/C
Taiwanese TW1	52	1090.25		9	>IIB			G/C
Taiwanese TW1	54	620	22.3435	10	>IIB			G/C
Taiwanese TW1	90	1097		9	>IIB			G/C
Taiwanese TW1	78	158	22.9334	3	>IIB			G/C
Taiwanese TW1	77	1903	24.9595	8	>IIB			G/C
Taiwanese TW1	75	59.9		7	>IIB			G/C
Taiwanese TW1	79	345.9	22.7694	9	>IIB			G/C
Taiwanese TW1	71	24.9	28.9811	10	>IIB			G/C
Taiwanese TW1	71	1508.7	28.7825	7	>IIB			G/C
Taiwanese TW1	72	1240	27.3356	8	>IIB			G/C
Taiwanese TW1	81	1313		7	>IIB			G/C
Taiwanese TW1	59	112	20.5002	7	>IIB			G/C
Taiwanese TW1	58	165	24.4926	7	>IIB			G/C
Taiwanese TW1	68	166.1		5	>IIB			G/C
Taiwanese TW1	77	40.2	18.9866	9	>IIB			G/C
Taiwanese TW1	73	553.59		5	>IIB			G/C
Taiwanese TW1	82	413.52		7	>IIB			G/C
Taiwanese TW1	75	1736.2	19.7055	8	>IIB			G/C
Taiwanese TW1	60	596	16.8475	8	>IIB			G/C
Taiwanese TW1	57	4820	19.9286	7	>IIB			G/C
Taiwanese TW1	77		18.0391	8	>IIB			G/C
Taiwanese TW1	59	216	28.0404	8	>IIB			G/C
Taiwanese TW1	88	539	21.986	7	>IIB			G/C
Taiwanese TW1	74	645		6	>IIB			G/C
Taiwanese TW1	70		23.5666	9	>IIB			G/C
Taiwanese TW1	88	34.1		8	>IIB			G/C
Taiwanese TW1	82	130		7	>IIB			G/C
Taiwanese TW1	92	299		6	>IIB			G/C
Taiwanese TW1	74				>IIB			G/C
Taiwanese TW1	73	8.9	24.295	9	>IIB			G/C
Taiwanese TW1	57	280	27.2372	7	>IIB			G/C
Taiwanese TW1	63	100		9	>IIB			G/C
Taiwanese TW1	55	41.54	22.4996	7	>IIB			G/C
Taiwanese TW1	85	61.8	22.2137	5	>IIB			G/C
Taiwanese TW1	70	15		7	>IIB			G/C
Taiwanese TW1	84	13.7	31.2213	8	>IIB			G/C
Taiwanese TW1	76	778	28.1969	7	>IIB			G/C
Taiwanese TW1	61	12.43	23.8281	8	>IIB			G/C
Taiwanese TW1	69	86.68	25.548	6	>IIB			G/C
Taiwanese TW1	69	161.5	29.3772	8	>IIB			G/C
Taiwanese TW1	74		23.7007	5	>IIB			G/C
Taiwanese TW1	47				NA			G/C
Taiwanese TW1	86				NA			G/C
Taiwanese TW1	73	3.455	23.8751	6	<IIB			G/G
Taiwanese TW1	74	1.17		6	<IIB			G/G
Taiwanese TW1	67	9.9	22.7587	6	<IIB			G/G
Taiwanese TW1	64	8.09	27.6398	3	<IIB			G/G
Taiwanese TW1	72	7.8		6	<IIB			G/G
Taiwanese TW1	77			5	<IIB			G/G
Taiwanese TW1	59	3.9	22.9854	3	<IIB			G/G
Taiwanese TW1	68	5		6	<IIB			G/G
Taiwanese TW1	78	4.61		2	<IIB			G/G
Taiwanese TW1	73	7.31	25.6544	3	<IIB			G/G
Taiwanese TW1	79	8.93	22.9158	6	<IIB			G/G
Taiwanese TW1	68	9.9		2	<IIB			G/G
Taiwanese TW1	77	8.9		3	<IIB			G/G
Taiwanese TW1	67	6.21	25.9701	3	<IIB			G/G
Taiwanese TW1	73	8.96	21.4949	6	<IIB			G/G
Taiwanese TW1	78	6.17	23.9069	2	<IIB			G/G
Taiwanese TW1	80	8.79		3	<IIB			G/G
Taiwanese TW1	71		30.4867	4	<IIB			G/G
Taiwanese TW1	75	6.23		6	<IIB			G/G
Taiwanese TW1	57	6.02	21.5274	3	<IIB			G/G
Taiwanese TW1	78	10.4		6	<IIB			G/G
Taiwanese TW1	81	10.3	23.533	7	<IIB			G/G
Taiwanese TW1	72	11	27.6993	5	<IIB			G/G
Taiwanese TW1	60	16.88	28.6048	7	<IIB			G/G
Taiwanese TW1	69	19	23.03	6	<IIB			G/G
Taiwanese TW1	67	15.6	26.9274	6	<IIB			G/G
Taiwanese TW1	72	8.69	23.4069	7	<IIB			G/G
Taiwanese TW1	70	17.1		7	<IIB			G/G
Taiwanese TW1	76	15.7		6	<IIB			G/G
Taiwanese TW1	75	10		7	<IIB			G/G
Taiwanese TW1	73	10		7	<IIB			G/G
Taiwanese TW1	71	14.1	22.1003	7	<IIB			G/G
Taiwanese TW1	68	19.9	23.1206	7	<IIB			G/G
Taiwanese TW1	71	6.08	40.2473	7	<IIB			G/G
Taiwanese TW1	46	19.5		5	<IIB			G/G
Taiwanese TW1	73	17.5	24.8821	6	<IIB			G/G
Taiwanese TW1	74			7	<IIB			G/G
Taiwanese TW1	69	19.1		2	<IIB			G/G
Taiwanese TW1	69	19.5	24.6097	5	<IIB			G/G
Taiwanese TW1	69	13.1	19.8286	6	<IIB			G/G
Taiwanese TW1	60	14.773		7	<IIB			G/G
Taiwanese TW1	77	10.85	24.2587	6	<IIB			G/G
Taiwanese TW1	82	15.757	22.4813	7	<IIB			G/G
Taiwanese TW1	75	13.5	18.5547	7	<IIB			G/G
Taiwanese TW1	72	15.6	28.4799	4	<IIB			G/G
Taiwanese TW1	66	7.2	26.7299	7	<IIB			G/G
Taiwanese TW1	60	13.1			<IIB			G/G
Taiwanese TW1	64	13.6	23.0871	3	<IIB			G/G
Taiwanese TW1	71	8.92	25.6327	7	<IIB			G/G
Taiwanese TW1	74	12	24.3046	4	<IIB			G/G
Taiwanese TW1	76	16.19	21.3733	3	<IIB			G/G
Taiwanese TW1	71	14.9	22.1139	6	<IIB			G/G
Taiwanese TW1	70	8.4	24.0882	7	<IIB			G/G
Taiwanese TW1	70	10	24.7751	5	<IIB			G/G
Taiwanese TW1	89	18.4	21.5978	2	<IIB			G/G
Taiwanese TW1	56	18.4	32.2708	7	<IIB			G/G
Taiwanese TW1	50	11.1	29.6533	4	<IIB			G/G
Taiwanese TW1	67	13.59	22.768	6	<IIB			G/G
Taiwanese TW1	73	17.15		6	<IIB			G/G
Taiwanese TW1	78	11.9		6	<IIB			G/G
Taiwanese TW1	72	5.09	25.3444	7	<IIB			G/G
Taiwanese TW1	80	16.9		6	<IIB			G/G
Taiwanese TW1	76	12		6	<IIB			G/G
Taiwanese TW1	74	19.4		7	<IIB			G/G
Taiwanese TW1	69	10.38	23.2814	7	<IIB			G/G
Taiwanese TW1	55	17		6	<IIB			G/G
Taiwanese TW1	72	55.5	26.9819	7	>IIB			G/G
Taiwanese TW1	91	404.089		9	>IIB			G/G
Taiwanese TW1	87	121	26.986	6	>IIB			G/G
Taiwanese TW1	79	30		7	>IIB			G/G
Taiwanese TW1	74	15.048		9	>IIB			G/G
Taiwanese TW1	79	24.777		9	>IIB			G/G
Taiwanese TW1	69	31.25	23.9487	7	>IIB			G/G
Taiwanese TW1	78	14.1		10	>IIB			G/G
Taiwanese TW1	77	23		8	>IIB			G/G
Taiwanese TW1	67	136	21.1073	6	>IIB			G/G
Taiwanese TW1	64	12.179	23.1084	8	>IIB			G/G
Taiwanese TW1	64	59.5	23.5294	9	>IIB			G/G
Taiwanese TW1	61	22.2		7	>IIB			G/G
Taiwanese TW1	57	26	18.8408	5	>IIB			G/G
Taiwanese TW1	73	18.9	28.7347	8	>IIB			G/G
Taiwanese TW1	71	58.4	26.4915	7	>IIB			G/G
Taiwanese TW1	80	60.5	25.2363	9	>IIB			G/G
Taiwanese TW1	61	29	27.2911	6	>IIB			G/G
Taiwanese TW1	70	40.2	25.9472	6	>IIB			G/G
Taiwanese TW1	66	40		8	>IIB			G/G
Taiwanese TW1	68	10.13	18.7783	9	>IIB			G/G
Taiwanese TW1	77	71.1	19.6878	9	>IIB			G/G
Taiwanese TW1	69	41.77		6	>IIB			G/G
Taiwanese TW1	81	83.63	16.8061	7	>IIB			G/G
Taiwanese TW1	78	10.8	24.4646	8	>IIB			G/G
Taiwanese TW1	84	29	21.6311	8	>IIB			G/G
Taiwanese TW1	78	22.35		4	>IIB			G/G
Taiwanese TW1	69	9.36		9	>IIB			G/G
Taiwanese TW1	69	13.67	27.1094	8	>IIB			G/G
Taiwanese TW1	64	21.1	26.3463	9	>IIB			G/G
Taiwanese TW1	79	56.234		7	>IIB			G/G
Taiwanese TW1	63	42.5	23.4586	6	>IIB			G/G
Taiwanese TW1	75	67.1		3	>IIB			G/G
Taiwanese TW1	73	27.64	24.1672	8	>IIB			G/G
Taiwanese TW1	58	107.8		7	>IIB			G/G
Taiwanese TW1	73	48.2		7	>IIB			G/G
Taiwanese TW1	79	34.2	22.8624	7	>IIB			G/G
Taiwanese TW1	82	71.9	24.7405	7	>IIB			G/G
Taiwanese TW1	82	91	26.1737	2	>IIB			G/G
Taiwanese TW1	78	15.68		9	>IIB			G/G
Taiwanese TW1	65	8.15	24.9704	8	>IIB			G/G
Taiwanese TW1	82	20.63	28.1476	3	>IIB			G/G
Taiwanese TW1	85	177.2		7	>IIB			G/G
Taiwanese TW1	69	16.64	14.5329	8	>IIB			G/G
Taiwanese TW1	68	58.2	27.8159	5	>IIB			G/G
Taiwanese TW1	56	78.8		6	>IIB			G/G
Taiwanese TW1	62	5.77	25.0995	9	>IIB			G/G
Taiwanese TW1	78	49.9		6	>IIB			G/G
Taiwanese TW1	79	27.5	29.7339	4	>IIB			G/G
Taiwanese TW1	75	26		7	>IIB			G/G
Taiwanese TW1	74	290	23.2434	8	>IIB			G/G
Taiwanese TW1	64	20.229	25.4325	6	>IIB			G/G
Taiwanese TW1	66	30.37		10	>IIB			G/G
Taiwanese TW1	72	50	26.0375	5	>IIB			G/G
Taiwanese TW1	63	35.8		8	>IIB			G/G
Taiwanese TW1	70	98.236	26.8544	7	>IIB			G/G
Taiwanese TW1	81	9.48		9	>IIB			G/G
Taiwanese TW1	78	21.32	26.9292	5	>IIB			G/G
Taiwanese TW1	76	103.798		7	>IIB			G/G
Taiwanese TW1	51	87	30.854	6	>IIB			G/G
Taiwanese TW1	73	21.52	18.6851	7	>IIB			G/G
Taiwanese TW1	73	31	23.6838	3	>IIB			G/G
Taiwanese TW1	52	29	28.5483	6	>IIB			G/G
Taiwanese TW1	80	718	21.3944	6	>IIB			G/G
Taiwanese TW1	71	194	26.5731	6	>IIB			G/G
Taiwanese TW1	71	64.7		6	>IIB			G/G
Taiwanese TW1	70	74.3	25.7657	7	>IIB			G/G
Taiwanese TW1	52	21	30.0838	7	>IIB			G/G
Taiwanese TW1	75	36.63	23.6244	8	>IIB			G/G
Taiwanese TW1	54	9.253	29.7264	8	>IIB			G/G
Taiwanese TW1	68	27.87	23.8895	7	>IIB			G/G
Taiwanese TW1	64	1.65		9	>IIB			G/G
Taiwanese TW1	74	29.2	27.0993	4	>IIB			G/G
Taiwanese TW1	75	139	24.0484	7	>IIB			G/G
Taiwanese TW1	61	79	24.6904	6	>IIB			G/G
Taiwanese TW1	70	44.85	23.4549	7	>IIB			G/G
Taiwanese TW1	76	10.96		8	>IIB			G/G
Taiwanese TW1	74	20.8		9	>IIB			G/G
Taiwanese TW1	79	140	18.7175	6	>IIB			G/G
Taiwanese TW1	66	21.4		2	>IIB			G/G
Taiwanese TW1	72	28.6	17.9592	4	>IIB			G/G
Taiwanese TW1	70	33.86	25.7117	6	>IIB			G/G
Taiwanese TW1	72	9		9	>IIB			G/G
Taiwanese TW1	71	36.23	23.1834	6	>IIB			G/G
Taiwanese TW1	79	12.863	31.5446	8	>IIB			G/G
Taiwanese TW1	79	27.88	21.0179	7	>IIB			G/G
Taiwanese TW1	86	44.51	18.201	6	>IIB			G/G
Taiwanese TW1	75	63.6	20.8611	6	>IIB			G/G
Taiwanese TW1	80	23.56	22.4204	7	>IIB			G/G
Taiwanese TW1	79	95.21	22.68	3	>IIB			G/G
Taiwanese TW1	64	102.54		7	>IIB			G/G
Taiwanese TW1	76	12.36		7	>IIB			G/G
Taiwanese TW1	83	34.945	21.6296	8	>IIB			G/G
Taiwanese TW1	63	1473	24.8624	7	>IIB			G/G
Taiwanese TW1	65	47.2	21.4903	7	>IIB			G/G
Taiwanese TW1	66	22.1	25.3155	9	>IIB			G/G
Taiwanese TW1	82	319.8	28.7317	7	>IIB			G/G
Taiwanese TW1	53	188.9	30.4498	8	>IIB			G/G
Taiwanese TW1	71	199.7	26.1286	9	>IIB			G/G
Taiwanese TW1	85	6232	22.68	9	>IIB			G/G
Taiwanese TW1	94	2087		9	>IIB			G/G
Taiwanese TW1	88	399.19	28.2031	9	>IIB			G/G
Taiwanese TW1	92	60.9	26.8136	9	>IIB			G/G
Taiwanese TW1	67	29700		9	>IIB			G/G
Taiwanese TW1	62	7.07	22.9769	8	>IIB			G/G
Taiwanese TW1	69	13.55	24.7611	6	>IIB			G/G
Taiwanese TW1	73	10.92		7	>IIB			G/G
Taiwanese TW1	72	40	23.8751	7	>IIB			G/G
Taiwanese TW1	68	43.49	27.9128	6	>IIB			G/G
Taiwanese TW1	74	34.67	24.6875	10	>IIB			G/G
Taiwanese TW1	59	26.169		5	>IIB			G/G
Taiwanese TW1	72	109.779		7	>IIB			G/G
Taiwanese TW1	71	40.7		8	>IIB			G/G
Taiwanese TW1	81	129	24.3046	8	>IIB			G/G
Taiwanese TW1	77	24.508		7	>IIB			G/G
Taiwanese TW1	79	14.682		8	>IIB			G/G
Taiwanese TW1	75	16.82	28.0445	7	>IIB			G/G
Taiwanese TW1	86	20.9		7	>IIB			G/G
Taiwanese TW1	75	23.4		7	>IIB			G/G
Taiwanese TW1	78	23.4		7	>IIB			G/G
Taiwanese TW1	70	34		7	>IIB			G/G
Taiwanese TW1	71	5		9	>IIB			G/G
Taiwanese TW1	72	15.45		6	>IIB			G/G
Taiwanese TW1	88	9.8	22.8085	8	>IIB			G/G
Taiwanese TW1	69	270.501		6	>IIB			G/G
Taiwanese TW1	75	74	22.3478	9	>IIB			G/G
Taiwanese TW1	95	125		9	>IIB			G/G
Taiwanese TW1	59	110	22.46	8	>IIB			G/G
Taiwanese TW1	69	41.48	25.0292	7	>IIB			G/G
Taiwanese TW1	59	11.3	19.2894	6	>IIB			G/G
Taiwanese TW1	60	43		9	>IIB			G/G
Taiwanese TW1	63	238	23.7387	3	>IIB			G/G
Taiwanese TW1	80	33.8	23.4069	8	>IIB			G/G
Taiwanese TW1	73	36.36		3	>IIB			G/G
Taiwanese TW1	79	11.34		7	>IIB			G/G
Taiwanese TW1	75	108	23.2335	8	>IIB			G/G
Taiwanese TW1	78	12.172	24.1672	7	>IIB			G/G
Taiwanese TW1	71	17.59		7	>IIB			G/G
Taiwanese TW1	72	39.5		10	>IIB			G/G
Taiwanese TW1	78	18.55	25.1532	7	>IIB			G/G
Taiwanese TW1	62	142.78		9	>IIB			G/G
Taiwanese TW1	77	34.069		7	>IIB			G/G
Taiwanese TW1	80	123		9	>IIB			G/G
Taiwanese TW1	78	1.12	18.9619	9	>IIB			G/G
Taiwanese TW1	76	101.3	20.538	6	>IIB			G/G
Taiwanese TW1	81	83.69	22.5694	8	>IIB			G/G
Taiwanese TW1	72	22		5	>IIB			G/G
Taiwanese TW1	85	27.465		7	>IIB			G/G
Taiwanese TW1	81	134.3	23.6161	9	>IIB			G/G
Taiwanese TW1	60	14.16	25.0762	9	>IIB			G/G
Taiwanese TW1	82	93.509		8	>IIB			G/G
Taiwanese TW1	64	8.97	24.0055	6	>IIB			G/G
Taiwanese TW1	79	68.45	25.4354	7	>IIB			G/G
Taiwanese TW1	83	42.8	25.5588	9	>IIB			G/G
Taiwanese TW1	62	26.6	27.5015	10	>IIB			G/G
Taiwanese TW1	56	100	21.5451	6	>IIB			G/G
Taiwanese TW1	62	26	32.2118	7	>IIB			G/G
Taiwanese TW1	65	20.21	27.1416	7	>IIB			G/G
Taiwanese TW1	69	11.8	24.9899	7	>IIB			G/G
Taiwanese TW1	66	39.7	25.6544	7	>IIB			G/G
Taiwanese TW1	71	50	27.7671	8	>IIB			G/G
Taiwanese TW1	67	16.64		7	>IIB			G/G
Taiwanese TW1	87	78.026	17.9687	7	>IIB			G/G
Taiwanese TW1	65	16		4	>IIB			G/G
Taiwanese TW1	70	40.99		7	>IIB			G/G
Taiwanese TW1	59	10.9		6	>IIB			G/G
Taiwanese TW1	75	41.9	22.6431	8	>IIB			G/G
Taiwanese TW1	73	54.33		7	>IIB			G/G
Taiwanese TW1	79	26.32	25.677	7	>IIB			G/G
Taiwanese TW1	67	81.27		9	>IIB			G/G
Taiwanese TW1	58	16	24.9742	7	>IIB			G/G
Taiwanese TW1	50	51.2		9	>IIB			G/G
Taiwanese TW1	63	5.32			>IIB			G/G
Taiwanese TW1	79	100	23.588	9	>IIB			G/G
Taiwanese TW1	71	5173		9	>IIB			G/G
Taiwanese TW1	78	40.96	21.7738	9	>IIB			G/G
Taiwanese TW1	82	35	38.0142	7	>IIB			G/G
Taiwanese TW1	85	291		7	>IIB			G/G
Taiwanese TW1	84	98.99	22.2063	7	>IIB			G/G
Taiwanese TW1	67	4.662	23.74	6	>IIB			G/G
Taiwanese TW1	61	37.5		6	>IIB			G/G
Taiwanese TW1	81	731		9	>IIB			G/G
Taiwanese TW1	82	157	24.3375	8	>IIB			G/G
Taiwanese TW1	91	4412		7	>IIB			G/G
Taiwanese TW1	80	198		5	>IIB			G/G
Taiwanese TW1	91	45.5		7	>IIB			G/G
Taiwanese TW1	74	146	23.8424	7	>IIB			G/G
Taiwanese TW1	59	163.5		8	>IIB			G/G
Taiwanese TW1	73		28.8761	6	>IIB			G/G
Taiwanese TW1	82	91.88	22.2222	8	>IIB			G/G
Taiwanese TW1	73	64.98	21.8032	8	>IIB			G/G
Taiwanese TW1	72	35.89	24.2187	7	>IIB			G/G
Taiwanese TW1	71	57.3	21.3839	2	>IIB			G/G
Taiwanese TW1	76			6	>IIB			G/G
Taiwanese TW1	88	45		7	>IIB			G/G
Taiwanese TW1	84	16.8	24.0055	3	>IIB			G/G
Taiwanese TW1	49	1202	24.8016	10	>IIB			G/G
Taiwanese TW1	72	48.8	28.7319	9	>IIB			G/G
Taiwanese TW1	66	23.1	24.2424	9	>IIB			G/G
Taiwanese TW1	75	57.5	27.6361	9	>IIB			G/G
Taiwanese TW1	68	3310		9	>IIB			G/G
Taiwanese TW1	60	37.1	22.7697	6	>IIB			G/G
Taiwanese TW1	64	38.34	26.0375	8	>IIB			G/G
Taiwanese TW1	73	19.87	22.1003	7	>IIB			G/G
Taiwanese TW1	65	49.8	28.9015	7	>IIB			G/G
Taiwanese TW1	64	36		7	>IIB			G/G
Taiwanese TW1	88	6.7		8	>IIB			G/G
Taiwanese TW1	83	28.44	22.8374	7	>IIB			G/G
Taiwanese TW1	69	20.3		6	>IIB			G/G
Taiwanese TW1	66	35.3		7	>IIB			G/G
Taiwanese TW1	83	34.5	26.3702	7	>IIB			G/G
Taiwanese TW1	65	144		9	>IIB			G/G
Taiwanese TW1	80	13.96	24.0882	7	>IIB			G/G
Taiwanese TW1	81	11.4		7	>IIB			G/G
Taiwanese TW1	79	56.03	24.6094	5	>IIB			G/G
Taiwanese TW1	77	5.8	18.9866	7	>IIB			G/G
Taiwanese TW1	62	31.9		8	>IIB			G/G
Taiwanese TW1	76	7.28	22.5896	9	>IIB			G/G
Taiwanese TW1	79	4.4	32.2818	7	>IIB			G/G
Taiwanese TW1	64	12.92	22.8625	9	>IIB			G/G
Taiwanese TW1	70	7.546	27.5796	7	>IIB			G/G
Taiwanese TW1	74	71.78		6	>IIB			G/G
Taiwanese TW1	73	184		7	>IIB			G/G
Taiwanese TW1	85	27.56	26.1646	9	>IIB			G/G
Taiwanese TW1	79	13.848		9	>IIB			G/G
Taiwanese TW1	77	31.4		7	>IIB			G/G
Taiwanese TW1	79	7.59	24.9135	7	>IIB			G/G
Taiwanese TW1	73	37.85		6	>IIB			G/G
Taiwanese TW1	76	62.6	24.9649	8	>IIB			G/G
Taiwanese TW1	62	334		10	>IIB			G/G
Taiwanese TW1	45			7	>IIB			G/G
Taiwanese TW1	71	9.75		7	>IIB			G/G
Taiwanese TW1	64	94.13	25.7117	6	>IIB			G/G
Taiwanese TW1	63	10.2	24.4646	7	>IIB			G/G
Taiwanese TW1	61	10	29.6833	7	>IIB			G/G
Taiwanese TW1	67	107		7	>IIB			G/G
Taiwanese TW1	78	47.37		10	>IIB			G/G
Taiwanese TW1	72	67.9	27.8293	9	>IIB			G/G
Taiwanese TW1	77	22.37		8	>IIB			G/G
Taiwanese TW1	73	72	25.3906	7	>IIB			G/G
Taiwanese TW1	59			8	>IIB			G/G
Taiwanese TW1	78	876	21.7941	7	>IIB			G/G
Taiwanese TW1	75	1395		8	>IIB			G/G
Taiwanese TW1	72	144.6	25.0395	7	>IIB			G/G
Taiwanese TW1	79	10.68		8	>IIB			G/G
Taiwanese TW1	36	142		7	>IIB			G/G
Taiwanese TW1	83	11.8	21.5019	7	>IIB			G/G
Taiwanese TW1	75	103.5		8	>IIB			G/G
Taiwanese TW1	67	2197	22.6757	8	>IIB			G/G
Taiwanese TW1	88	976		8	>IIB			G/G
Taiwanese TW1	70	1319	22.5896	7	>IIB			G/G
Taiwanese TW1	81	202		4	>IIB			G/G
Taiwanese TW1	71	700	22.2908	8	>IIB			G/G
Taiwanese TW1	70	34.41	27.2509	8	>IIB			G/G
Taiwanese TW1	84	175	19.0625	8	>IIB			G/G
Taiwanese TW1	59	112.27	25.8054	5	>IIB			G/G
Taiwanese TW1	54	73.3	22.427	8	>IIB			G/G
Taiwanese TW1	86	100		8	>IIB			G/G
Taiwanese TW1	74	28	20.6131	7	>IIB			G/G
Taiwanese TW1	77	254	22.3056	9	>IIB			G/G
Taiwanese TW1	61	2289	19.3163	7	>IIB			G/G
Taiwanese TW1	86	114		8	>IIB			G/G
Taiwanese TW1	77	109	22.7583	3	>IIB			G/G
Taiwanese TW1	57	14.093	27.8159	6	>IIB			G/G
Taiwanese TW1	67	27	23.1084	9	>IIB			G/G
Taiwanese TW1	70	30.51		8	>IIB			G/G
Taiwanese TW1	59	106.3		5	>IIB			G/G
Taiwanese TW1	66	52.69		6	>IIB			G/G
Taiwanese TW1	72	216		9	>IIB			G/G
Taiwanese TW1	73	116.8		4	>IIB			G/G
Taiwanese TW1	87	5297		6	>IIB			G/G
Taiwanese TW1	64	135	21.3333	7	>IIB			G/G
Taiwanese TW1	77	11.28		7	>IIB			G/G
Taiwanese TW1	73	373	25.5593	8	>IIB			G/G
Taiwanese TW1	81	157.66	28.7304	6	>IIB			G/G
Taiwanese TW1	77	219	23.1473	5	>IIB			G/G
Taiwanese TW1	72	576		7	>IIB			G/G
Taiwanese TW1	81	0.84		2	>IIB			G/G
Taiwanese TW1	70	19.68	31.2026	6	>IIB			G/G
Taiwanese TW1	74	338.8		7	>IIB			G/G
Taiwanese TW1	83	3211	21.4844	8	>IIB			G/G
Taiwanese TW1	61	98.7		8	>IIB			G/G
Taiwanese TW1	77	91.8	21.4844	5	>IIB			G/G
Taiwanese TW1	80	419		7	>IIB			G/G
Taiwanese TW1	77	144.64		7	>IIB			G/G
Taiwanese TW1	70	1623		9	>IIB			G/G
Taiwanese TW1	85	43.7		9	>IIB			G/G
Taiwanese TW1	74	106		4	>IIB			G/G
Taiwanese TW1	71	1368		7	>IIB			G/G
Taiwanese TW1	73	33.9			>IIB			G/G
Taiwanese TW1	64	4564		9	>IIB			G/G
Taiwanese TW1	86	713	26.1413	8	>IIB			G/G
Taiwanese TW1	84	154.9			>IIB			G/G
Taiwanese TW1	69	19.9	24.0238	5	>IIB			G/G
Taiwanese TW1	76	8.67	20.6852	6	>IIB			G/G
Taiwanese TW1	70	34.64	23.2434	8	>IIB			G/G
Taiwanese TW1	72	830	22.0317	7	>IIB			G/G
Taiwanese TW1	79	171	22.8624	8	>IIB			G/G
Taiwanese TW1	80	132.9	29.4141	9	>IIB			G/G
Taiwanese TW1	75	9.98	19.3333	6	>IIB			G/G
Taiwanese TW1	52	27.3	24.4862	5	>IIB			G/G
Taiwanese TW1	44	5.26		7	>IIB			G/G
Taiwanese TW1	81				>IIB			G/G
Taiwanese TW1	78		23.5294	9	>IIB			G/G
Taiwanese TW1	77	137.064		8	>IIB			G/G
Taiwanese TW1	63	215	24.684	7	>IIB			G/G
Taiwanese TW1	74	793	23.6652	7	>IIB			G/G
Taiwanese TW1	76	203	17.9626	9	>IIB			G/G
Taiwanese TW1	81	335		7	>IIB			G/G
Taiwanese TW1	76	62	25.2994	9	>IIB			G/G
Taiwanese TW1	81	5983	24.2578	8	>IIB			G/G
Taiwanese TW1	71	455.8	23.1291	8	>IIB			G/G
Taiwanese TW1	63	1052	23.6838	9	>IIB			G/G
Taiwanese TW1	73	48.3		7	>IIB			G/G
Taiwanese TW1	82	64.4		8	>IIB			G/G
Taiwanese TW1	78	63.6		6	>IIB			G/G
Taiwanese TW1	79	167.559		9	>IIB			G/G
Taiwanese TW1	70	98.9		7	>IIB			G/G
Taiwanese TW1	77	50.65		6	>IIB			G/G
Taiwanese TW1	78	61.6	25.7657	8	>IIB			G/G
Taiwanese TW1	85	3010	25.9909	8	>IIB			G/G
Taiwanese TW1	62	9521	21.7738	7	>IIB			G/G
Taiwanese TW1	77	831	26.9531	6	>IIB			G/G
Taiwanese TW1	79	1546	19.9219	7	>IIB			G/G
Taiwanese TW1	78	2990	18.5491	8	>IIB			G/G
Taiwanese TW1	68	112.6	20.4491	10	>IIB			G/G
Taiwanese TW1	67	111.17	27.0585	8	>IIB			G/G
Taiwanese TW1	70	81.81	25.9516	8	>IIB			G/G
Taiwanese TW1	66	31.81	28.5173	6	>IIB			G/G
Taiwanese TW1	77	15.18		4	>IIB			G/G
Taiwanese TW1	69	40.08		7	>IIB			G/G
Taiwanese TW1	61	26.324	22.4913	6	>IIB			G/G
Taiwanese TW1	78	2773		7	>IIB			G/G
Taiwanese TW1	73	3080		8	>IIB			G/G
Taiwanese TW1	71	125		7	>IIB			G/G
Taiwanese TW1	74	211		7	>IIB			G/G
Taiwanese TW1	76	50		7	>IIB			G/G
Taiwanese TW1	77	166.301		7	>IIB			G/G
Taiwanese TW1	76	19.3	28	7	>IIB			G/G
Taiwanese TW1	77	217.4	22.4913	7	>IIB			G/G
Taiwanese TW1	65	7.15		6	>IIB			G/G
Taiwanese TW1	73	40.78	28.764	9	>IIB			G/G
Taiwanese TW1	65	43.6	32.3232	6	>IIB			G/G
Taiwanese TW1	76	17		6	>IIB			G/G
Taiwanese TW1	55	6		7	>IIB			G/G
Taiwanese TW1	80	799		8	>IIB			G/G
Taiwanese TW1	73	13.7		8	>IIB			G/G
Taiwanese TW1	78	675	20.3482	7	>IIB			G/G
Taiwanese TW1	62	240.809	17.6309	9	>IIB			G/G
Taiwanese TW1	74	34.31	23.1247	8	>IIB			G/G
Taiwanese TW1	82	90.3	24.5089	7	>IIB			G/G
Taiwanese TW1	71	70	26.5761	6	>IIB			G/G
Taiwanese TW1	78			9	>IIB			G/G
Taiwanese TW1	84	235.5	18.7783	9	>IIB			G/G
Taiwanese TW1	71	999		6	>IIB			G/G
Taiwanese TW1	72	9.28		3	>IIB			G/G
Taiwanese TW1	71	126.8	30.116		>IIB			G/G
Taiwanese TW1	75	61.7	23.2434	7	>IIB			G/G
Taiwanese TW1	80	61.9		8	>IIB			G/G
Taiwanese TW1	56	4.93	26.2804	6	>IIB			G/G
Taiwanese TW1	71	13.6	20.202	8	>IIB			G/G
Taiwanese TW1	71	644	18.3655	6	>IIB			G/G
Taiwanese TW1	81	140.98	20.7612	8	>IIB			G/G
Taiwanese TW1	80	220	22.7732	9	>IIB			G/G
Taiwanese TW1	65	82.1	26.1493	8	>IIB			G/G
Taiwanese TW1	79	25.519	23.03	5	>IIB			G/G
Taiwanese TW1	73	821	21.048	7	>IIB			G/G
Taiwanese TW1	79			7	>IIB			G/G
Taiwanese TW1	73	847		7	>IIB			G/G
Taiwanese TW1	83	118		6	>IIB			G/G
Taiwanese TW1	67	1403	23.939	8	>IIB			G/G
Taiwanese TW1	82	88		8	>IIB			G/G
Taiwanese TW1	83	179.3		7	>IIB			G/G
Taiwanese TW1	64	170	23.3377	7	>IIB			G/G
Taiwanese TW1	82	39.246		7	>IIB			G/G
Taiwanese TW1	69	261.52		7	>IIB			G/G
Taiwanese TW1	82	5.57	15.3469	9	>IIB			G/G
Taiwanese TW1	69	2291	27.0416	8	>IIB			G/G
Taiwanese TW1	86	159.54	19.0625	6	>IIB			G/G
Taiwanese TW1	68	103	26.3465	10	>IIB			G/G
Taiwanese TW1	81	836	25.462	9	>IIB			G/G
Taiwanese TW1	63	6		7	>IIB			G/G
Taiwanese TW1	65	270		6	>IIB			G/G
Taiwanese TW1	69		23.4168		>IIB			G/G
Taiwanese TW1	73	127		10	>IIB			G/G
Taiwanese TW1	57	407	20.3223	4	>IIB			G/G
Taiwanese TW1	73	550.2	18.6008	7	>IIB			G/G
Taiwanese TW1	80	17		7	>IIB			G/G
Taiwanese TW1	68	19.92	26.9348	5	>IIB			G/G
Taiwanese TW1	66	562		9	>IIB			G/G
Taiwanese TW1	69	22.7		2	>IIB			G/G
Taiwanese TW1	84	2820	17.5781	8	>IIB			G/G
Taiwanese TW1	74	2025	22.1453	5	>IIB			G/G
Taiwanese TW1	70	228	24.0055	6	>IIB			G/G
Taiwanese TW1	78	113.06		7	>IIB			G/G
Taiwanese TW1	90	430		10	>IIB			G/G
Taiwanese TW1	69	755.34		8	>IIB			G/G
Taiwanese TW1	75	803	19.3821	10	>IIB			G/G
Taiwanese TW1	77	310		9	>IIB			G/G
Taiwanese TW1	57	184.9	26.0495	8	>IIB			G/G
Taiwanese TW1	76	1600	30.0914	7	>IIB			G/G
Taiwanese TW1	82	74.21		10	>IIB			G/G
Taiwanese TW1	71	12.19	23.5294	4	>IIB			G/G
Taiwanese TW1	70	1574	22.5827	7	>IIB			G/G
Taiwanese TW1	65		24.3193	4	>IIB			G/G
Taiwanese TW1	81	18.32	27.9558	9	>IIB			G/G
Taiwanese TW1	70	118.1	25.9489	7	>IIB			G/G
Taiwanese TW1	80	93.7	21.6311	9	>IIB			G/G
Taiwanese TW1	81	1.519		10	>IIB			G/G
Taiwanese TW1	71	1129	26.0192	9	>IIB			G/G
Taiwanese TW1	68	1074.8		7	>IIB			G/G
Taiwanese TW1	76	246	21.3675	7	>IIB			G/G
Taiwanese TW1	78	1073	20.83	8	>IIB			G/G
Taiwanese TW1	57	52.74		8	>IIB			G/G
Taiwanese TW1	64	85	25.9516	4	>IIB			G/G
Taiwanese TW1	68	170		4	>IIB			G/G
Taiwanese TW1	81	41.7	20.5191	9	>IIB			G/G
Taiwanese TW1	80	72	18.3768	6	>IIB			G/G
Taiwanese TW1	76	722	25.3069	6	>IIB			G/G
Taiwanese TW1	72	21	36.3573	6	>IIB			G/G
Taiwanese TW1	74	899	25.3155	8	>IIB			G/G
Taiwanese TW1	78	91.67	25.4178	8	>IIB			G/G
Taiwanese TW1	61	2238		9	>IIB			G/G
Taiwanese TW1	66	75		5	>IIB			G/G
Taiwanese TW1	80				NA			G/G
Taiwanese TW1	75	34	29.0437	7	>IIB
Taiwanese TW1	67	16.27	22.2063	3	>IIB
Taiwanese TW1	80	366	22.8928	9	>IIB
Taiwanese TW1	75	127.4		8	>IIB
Taiwanese TW2	67	15.43	23.9502	6	<IIB			G/G
Taiwanese TW2	66	10.94	27.0416	8	>IIB			G/C
Taiwanese TW2	64	3.71	22.5827	7	<IIB			G/G
Taiwanese TW2	67	26.527	24.8591	8	>IIB			G/G
Taiwanese TW2	66	5.9	24.841	5	>IIB			G/G
Taiwanese TW2	71	20.72	24.0238	7	<IIB			G/G
Taiwanese TW2	67	9.354	24.4247	7	>IIB			G/G
Taiwanese TW2	73	16.29	21.4533	7	<IIB			G/C
Taiwanese TW2	63	24.33	23.1004	7	<IIB			G/C
Taiwanese TW2	65	7.449	31.4861	7	<IIB			G/C
Taiwanese TW2	66	13	28.56	7	<IIB			G/G
Taiwanese TW2	76	22.49	25.7657	7	<IIB			G/G
Taiwanese TW2	60	15.6	27.9804	7	<IIB			G/G
Taiwanese TW2	60	20.621	26.3994	7	<IIB			G/G
Taiwanese TW2	60	160.9	22.5172	9	>IIB			G/C
Taiwanese TW2	66	8.45	25.7774	9	>IIB			G/C
Taiwanese TW2	69	7.672	21.2228	6	<IIB			G/C
Taiwanese TW2	64	22.133	22.3757	7	<IIB			G/C
Taiwanese TW2	78	17.547	27.5482	7	<IIB			G/G
Taiwanese TW2	63	17.18	26.3499	9	>IIB			G/G
Taiwanese TW2	73	40	26.0296	7	>IIB			G/C
Taiwanese TW2	73	32.923	29.7458	7	>IIB			G/G
Taiwanese TW2	76	8.661	23.0112	7	<IIB			G/G
Taiwanese TW2	67	7.974	21.7193	7	<IIB			G/C
Taiwanese TW2	58	8	25.9938	5	<IIB			G/C
Taiwanese TW2	70	19.69	26.079	7	>IIB			G/G
Taiwanese TW2	55	2.685	27.8852	4	>IIB			G/G
Taiwanese TW2	74	8.456	21.5037	7	<IIB			G/C
Taiwanese TW2	54	8.4	24.6755	7	<IIB			G/G
Taiwanese TW2	64	6.49	23.6918	7	<IIB			G/G
Taiwanese TW2	69	22.925	25.1129	7	>IIB			G/G
Taiwanese TW2	70	4.435	25.624	9	>IIB			G/C
Taiwanese TW2	77	6.18	18.1641	6	>IIB			G/G
Taiwanese TW2	67	12	19.94	7	<IIB			G/G
Taiwanese TW2	50	15.188	20.2112	7	>IIB			G/G
Taiwanese TW2	56	15	24.4473	6	>IIB			G/G
Taiwanese TW2	81	22.95	23.4236	7	>IIB			G/G
Taiwanese TW2	67	19.263	23.7118	7	<IIB			G/G
Taiwanese TW2	68	15	26.1393	7	>IIB			G/G
Taiwanese TW2	75	43.1	23.533	8	>IIB			G/G
Taiwanese TW2	67	5.9	27.5819	5	<IIB			G/G
Taiwanese TW2	71	28	27.3053	7	>IIB			G/G
Taiwanese TW2	60	14.8	26.6535	6	>IIB			G/G
Taiwanese TW2	68	3.26	18.9227	8	>IIB			G/G
Taiwanese TW2	65	7.02	25.5999	7	>IIB			G/C
Taiwanese TW2	63	3.62	24.2919	9	>IIB			G/G
Taiwanese TW2	67	15	25.2196	6	<IIB			G/C
Taiwanese TW2	70	17.825	27.2123	8	>IIB			G/C
Taiwanese TW2	67	5.799	27.8401	7	<IIB			G/G
Taiwanese TW2	80	10.91	20.833	7	>IIB			G/G
Taiwanese TW2	68	8.634	22.251	5	>IIB			G/G
Taiwanese TW2	75	24.981	27.5482	8	>IIB			G/C
Taiwanese TW2	82	17.63	23.6447	7	>IIB			G/G
Taiwanese TW2	71	5.095	25.6015	7	>IIB			G/G
Taiwanese TW2	50	19.319	24.3836	7	<IIB			G/G
Taiwanese TW2	72	27.969	23.7003	7	>IIB			G/C
Taiwanese TW2	72	62.8	23.0435	7	>IIB			G/G
Taiwanese TW2	69	13	23.8281	7	>IIB			G/C
Taiwanese TW2	61	26.85	22.6474	7	>IIB			G/G
Taiwanese TW2	74	8.234	22.2044	7	<IIB			G/C
Taiwanese TW2	78	11.61	25.3215	7	<IIB			C/C
Taiwanese TW2	78	3.441	23.4375	7	>IIB			G/C
Taiwanese TW2	64	39.99	28.3699	7	<IIB			C/C
Taiwanese TW2	58	8.25	24.7199	6	<IIB			G/G
Taiwanese TW2	67	11.748		5	>IIB			G/C
Taiwanese TW2	76	6	26.0318	5	>IIB			G/G
Taiwanese TW2	72	6.12	28.6987	7	<IIB			G/G
Taiwanese TW2	77	9.245	20.2346	7	<IIB			G/G
Taiwanese TW2	68	16.169	25.9545	7	<IIB			G/G
Taiwanese TW2	76	11.5	26.1724	8	>IIB			G/G
Taiwanese TW2	55	25.1	22.192	7	>IIB			G/G
Taiwanese TW2	78		25.6641	7	<IIB			G/G
Taiwanese TW2	62	3.663	21.3193	5	<IIB			G/G
Taiwanese TW2	60		23.2889	6	<IIB			G/G
Taiwanese TW2	67	0.798	23.2945	7	<IIB			G/G
Taiwanese TW2	56	11.997		7	<IIB			G/G
Taiwanese TW2	73	2.094		7	<IIB			G/C
Taiwanese TW2	70	16.95		7	<IIB			G/G
Taiwanese TW2	69	11.475		6	<IIB			G/G
Taiwanese TW2	56	6.894		6	<IIB			G/G
Taiwanese TW2	67	20.883		7	<IIB			G/G
Taiwanese TW2	76	17.22		7	<IIB			G/G
Taiwanese TW2	76	5.8		7	<IIB			G/G
Taiwanese TW2	61	18.4		7	>IIB			G/G
Taiwanese TW2	73	19.1		7	<IIB			G/G
Taiwanese TW2	74	57.5	25.4028	7	<IIB			G/C
Taiwanese TW2	71	18.2	27.3437	7	>IIB			G/G
Taiwanese TW2	57	9.3	26.6193	6	<IIB			G/G
Taiwanese TW2	66	4.16	25.5711	7	<IIB			G/G
Taiwanese TW2	65	8.1	23.7109	7	<IIB			G/C
Taiwanese TW2	48	16	28.5018	9	>IIB			G/G
Taiwanese TW2	60	9	21.9968	6	<IIB			G/G
Taiwanese TW2	62	97	21.4217	9	>IIB			G/G
Taiwanese TW2	69	4.56	24.7567	6	<IIB			G/G
Taiwanese TW2	76	48.93	18.1817	8	>IIB			G/G
Taiwanese TW2	68	5.7	23.4456	7	>IIB			G/G
Taiwanese TW2	66	8.4	28.9062	7	<IIB			G/G
Taiwanese TW2	64	6.8	24.9434	7	<IIB			G/G
Taiwanese TW2	63	8.964	24.6643	9	>IIB			G/G
Taiwanese TW2	78	6.295		7	<IIB			G/G
Taiwanese TW2	67	6.299	26.079	7	<IIB			G/G
Taiwanese TW2	54	6.6	29.9429	7	>IIB			G/G
Taiwanese TW2	62	31.2	26.1719	7	>IIB			G/G
Taiwanese TW2	60	11.6	26.2287	7	>IIB			G/G
Taiwanese TW2	68	7.84	20.0678	7	<IIB			G/C
Taiwanese TW2	50	28	27.3909	7	<IIB			G/C
Taiwanese TW2	57	7.8	25.4532	6	<IIB			G/G
Taiwanese TW2	73	26	26.4855	7	>IIB			G/G
Taiwanese TW2	60	7.152	24.9135	7	<IIB			G/C
Taiwanese TW2	62		27.4589	9	>IIB			G/G
Taiwanese TW2	64	44.6	26.5105	7	>IIB			G/G
Taiwanese TW2	64	9.769	23.9377	6	<IIB			G/C
Taiwanese TW2	56	5.4	23.3703	7	<IIB			G/C
Taiwanese TW2	68	13.137	22.6252	7	<IIB			G/G
Taiwanese TW2	64	5.37		6	<IIB			G/G
Taiwanese TW2	65	10.4	24.3677	6	<IIB			G/G
Taiwanese TW2	49	5.96	24.5089	7	<IIB			G/G
Taiwanese TW2	66	8.5		7	<IIB			G/C
Taiwanese TW2	60	5.309	21.3468	7	<IIB			G/C
Taiwanese TW2	63	9.243	27.1251	6	<IIB			G/C
Taiwanese TW2	56	100	21.5451	6	>IIB			G/G
Taiwanese TW2	61	9.75	26.3463	7	>IIB			G/G
Taiwanese TW2	71	3.85	28.0428	5	>IIB			G/G
Taiwanese TW2	67	10.99		6	<IIB			G/G
Taiwanese TW2	70	8.05	24.341	7	<IIB			G/G
Taiwanese TW2	73	11.545	21.1325	6	<IIB			G/C
Taiwanese TW2	53	8.98	22.8018	6	<IIB			G/G
Taiwanese TW2	68	13.12		8	>IIB			G/G
Taiwanese TW2	75	8.56	23.4684	7	<IIB			G/G
Taiwanese TW2	62	7.07	22.9769	7	>IIB			G/G
Taiwanese TW2	69	10.16	25.7274	9	>IIB			G/G
Taiwanese TW2	65	12	23.7118	7	<IIB			G/C
Taiwanese TW2	58	9		5	<IIB			G/G
Taiwanese TW2	68	25.69	27.3437	6	<IIB			G/G
Taiwanese TW2	57	58.4		7	<IIB			G/C
Taiwanese TW2	69	7.82	20.1409	7	<IIB			G/G
Taiwanese TW2	71	6.066	24.1952	6	<IIB			G/G
Taiwanese TW2	64	57.92		9	>IIB			G/C
Taiwanese TW2	66	1.57	28.1588	5	<IIB			G/G
Taiwanese TW2	70	17.4		5	>IIB			G/G
Taiwanese TW2	76	9.4	21.7738	5	<IIB			G/C
Taiwanese TW2	53	63.4	26.3425	7	<IIB			G/G
Taiwanese TW2	74	5.63		6	<IIB			G/G
Taiwanese TW2	55	21.62	24.9649	7	<IIB			G/G
Taiwanese TW2	50	7.09	25.3444	7	<IIB			G/C
Taiwanese TW2	77	12.78	21.3098	7	<IIB			G/G
Taiwanese TW2	55	78.8		6	<IIB			G/G
Taiwanese TW2	63	6.159	20.5499	7	>IIB			G/G
Taiwanese TW2	65	20.21	27.1416	7	>IIB			G/G
Taiwanese TW2	79	12		7	>IIB			G/G
Taiwanese TW2	70	11.8	24.9899	7	<IIB			G/G
Taiwanese TW2	63	14.99	31.1207	7	<IIB			G/G
Taiwanese TW2	69	55		7	<IIB			G/G
Taiwanese TW2	67	11.73		9	>IIB			G/C
Taiwanese TW2	56	1.826	27.6902	4	<IIB			G/G
Taiwanese TW2	64	12.1	23.0546	8	>IIB			G/G
Taiwanese TW2	71	6		6	>IIB			G/C
Taiwanese TW2	67	6.3	25.0657	7	<IIB			G/G
Taiwanese TW2	70	47	23.1247	10	>IIB			G/C
Taiwanese TW2	68	14.32	32.872	7	<IIB			G/G
Taiwanese TW2	49	20.7	29.5256	7	<IIB			G/G
Taiwanese TW2	63	6.74	22.4143	9	>IIB			G/G
Taiwanese TW2	59	5.7		7	<IIB			G/G
Taiwanese TW2	69	12.14	30.8767	7	<IIB			G/G
Taiwanese TW2	61	6.18	25.2363	7	<IIB			G/G
Taiwanese TW2	61	9.76		7	<IIB			G/G
Taiwanese TW2	70	9.32	22.8374	4	>IIB			G/C
Taiwanese TW2	71	6.3	24.841	7	<IIB			G/G
Taiwanese TW2	53	5.5	22.1639	7	<IIB			G/C
Taiwanese TW2	73	11	25.721	7	<IIB			G/G
Taiwanese TW2	69	19	23.03	6	NA			G/G
Taiwanese TW2	71	19.9	21.3669	7	<IIB			G/G
Taiwanese TW2	71	10.5	29.2969	6	<IIB			G/G
Taiwanese TW2	64	8	26.8117	6	<IIB			G/C
Taiwanese TW2	64	9.02	24.7641	6	<IIB			G/G
Taiwanese TW2	68	27.87	23.8895	9	>IIB			G/G
Taiwanese TW2	68	7.56		6	<IIB			G/C
Taiwanese TW2	67		27.7623	7	<IIB			G/C
Taiwanese TW2	79	7.67	26.9274	7	<IIB			G/G
Taiwanese TW2	65	3.16	23.5304	7	>IIB			G/G
Taiwanese TW2	69	37.5		9	>IIB			G/G
Taiwanese TW2	64	13.58		7	<IIB			G/G
Taiwanese TW2	65	4.14	29.9096	5	<IIB			G/G
Taiwanese TW2	59	3.82	24.3046	5	<IIB			G/G
Taiwanese TW2	65	16.9	27.422	7	<IIB			G/C
Taiwanese TW2	63	46.34	19.563	7	<IIB			G/G
Taiwanese TW2	65	26.5	27.4145	7	>IIB			G/G
Taiwanese TW2	61	11.66	23.7954	6	<IIB			G/G
Taiwanese TW2	71	58.4	26.4915	7	<IIB			G/G
Taiwanese TW2	69	5.9	22.0317	7	<IIB			G/C
Taiwanese TW2	69	16	21.0186	5	<IIB			G/G
Taiwanese TW2	65	15.8	25.3642	7	<IIB			G/G
Taiwanese TW2	66	8.64	20.4382	7	<IIB			G/G
Taiwanese TW2	66	8.7	24.7676	7	<IIB			G/C
Taiwanese TW2	73	6.436	21.4536	9	>IIB			G/G
Taiwanese TW2	57	14.1	22.5981	6	<IIB			G/G
Taiwanese TW2	61	6	25.9309	6	<IIB			G/C
Taiwanese TW2	60	22.79	20.3876	7	>IIB			G/G
Taiwanese TW2	67	4.99	21.4109	7	<IIB			G/G
Taiwanese TW2	60	4.6	23.9995	7	<IIB			G/C
Taiwanese TW2	66	2.851	23.1834	6	<IIB			G/G
Taiwanese TW2	57	11.09	21.0748	6	<IIB			G/C
Taiwanese TW2	65	6.3		7	<IIB			G/C
Taiwanese TW2	70	7.57	23.8087	6	<IIB			G/G
Taiwanese TW2	62	9.2	26.0262	7	<IIB			G/G
Taiwanese TW2	65	9.8	27.8852	9	>IIB			G/G
Taiwanese TW2	66	6.126		7	<IIB			G/G
Taiwanese TW2	62	11.09	22.8625	7	<IIB			G/G
Taiwanese TW2	67	74.3	25.7657	7	>IIB			G/G
Taiwanese TW2	60	29.2	19.5717	7	>IIB			G/C
Taiwanese TW2	54			6	NA			G/C
Taiwanese TW2	69	12.33		7	<IIB			G/G
Taiwanese TW2	54	9.253	29.691	9	>IIB			G/G
Taiwanese TW2	75	4.4	25.0223	7	<IIB			G/G
Taiwanese TW2	70	17.5	24.1197	7	<IIB			G/G
Taiwanese TW2	66	46.7		7	<IIB			G/G
Taiwanese TW2	60	5.32	24.3107	7	<IIB			G/C
Taiwanese TW2	60	77	24.8016	6	<IIB			G/G
Taiwanese TW2	52	10.847	22.4913	7	>IIB			C/C
Taiwanese TW2	57		20.4783	6	>IIB			G/G
Taiwanese TW2	64	3.2	21.9899	6	<IIB			G/C
Taiwanese TW2	74			7	NA			G/G
Taiwanese TW2	52	5.48	25.9259	7	<IIB			G/G
Taiwanese TW2	65	9.532		7	<IIB			G/G
Taiwanese TW2	66	11	22.1223	7	<IIB			G/G
Taiwanese TW2	65	49.8	28.9015	7	>IIB			G/G
Taiwanese TW2	62	10.218		8	>IIB			G/G
Taiwanese TW2	67	11.053	24.2215	7	<IIB			G/G
Taiwanese TW2	57	26	18.8408	7	>IIB			G/G
Taiwanese TW2	72	30.6	27.4613	7	>IIB			G/G
Taiwanese TW2	67	17.4	23.8424	7	>IIB			G/G
Taiwanese TW2	72	5.9	18.0662	9	>IIB			G/G
Taiwanese TW2	64	21.468	22.9421	7	<IIB			G/G
Taiwanese TW2	70	5.75	25.0762	7	>IIB			G/C
Taiwanese TW2	69	9.464		7	>IIB			G/G
Taiwanese TW2	73	8.95	23.1473	8	>IIB			G/G
Taiwanese TW2	69	5	28.125	6	<IIB			G/G
Taiwanese TW2	65	28.174		7	<IIB			G/G
Taiwanese TW2	68	54	29.4108	7	<IIB			G/C
Taiwanese TW2	60	14.773		7	<IIB			G/G
Taiwanese TW2	52	7.81	22.86	6	<IIB			G/G
Taiwanese TW2	53	29	32.1576	7	<IIB			G/G
Taiwanese TW2	73	11.2		8	>IIB			G/G
Taiwanese TW2	56	97.8	25.5102	6	>IIB			G/G
Taiwanese TW2	62	9.2	26.0262	7	<IIB			G/G
Taiwanese TW2	53	6.2	24.2187	6	<IIB			G/G
Taiwanese TW2	63	9.822	22.4323	7	<IIB			G/G
Taiwanese TW2	72	71.374	22.913	7	>IIB			G/C
Taiwanese TW2	65	13.809	24.4995	7	<IIB			G/G
Taiwanese TW2	65	6.2		7	<IIB			G/G
Taiwanese TW2	57			7	NA			G/C
Taiwanese TW2	59	4.8	23.5883	6	<IIB			G/G
Taiwanese TW2	63	11.698	21.1553	7	<IIB			G/G
Taiwanese TW2	61	8.8		2	<IIB			G/G
Taiwanese TW2	58	4.273		7	<IIB			G/G
Taiwanese TW2	64	4.946		6	<IIB			G/G
Taiwanese TW2	63	5.95	23.1849	6	<IIB			G/G
Taiwanese TW2	61	7.445		4	<IIB			G/G
Taiwanese TW2	60	20.18	26.2188	7	>IIB			G/G
Taiwanese TW2	53	7.28	21.2585	4	<IIB			G/G
Taiwanese TW2	66	48.35		7	>IIB			G/G
Taiwanese TW2	59	3.003		5	<IIB			G/G
Taiwanese TW2	64	55		7	>IIB			G/G
Taiwanese TW2	58	13.039		7	<IIB			G/G
Taiwanese TW2	70	43.1		10	>IIB			G/G
Taiwanese TW2	62	19.36		7	<IIB			G/G
Taiwanese TW2	62	14.511		7	<IIB			G/G
Taiwanese TW2	70	7.746	20.4414	7	>IIB			G/G
Taiwanese TW2	63	8.3		6	<IIB			G/G
Taiwanese TW2	65	12.934	25.3686	7	>IIB			G/G
Taiwanese TW2	69	9.642		7	>IIB			G/G
Taiwanese TW2	66	5.6		7	<IIB			G/G
Taiwanese TW2	54	45.558	23.9188	7	<IIB			G/G
Taiwanese TW2	68	11.108	18.8615	6	<IIB			G/C
Taiwanese TW2	76	55.974	26.2227	7	>IIB			G/C
Taiwanese TW2	64	7.76	22.7732	7	<IIB			G/G
Taiwanese TW2	61	8.509	26.6436	6	<IIB			G/C
Taiwanese TW2	71	11.885	23.5078	7	<IIB			G/G
Taiwanese TW2	60	11.754	27.5298	6	<IIB			G/G
Taiwanese TW2	72	14.145	26.8907	8	>IIB			G/C
Taiwanese TW2	69		24.9595	6	<IIB			G/C
Taiwanese TW2	75	23.38	23.11	6	<IIB			G/C
Taiwanese TW2	69	13.855		7	<IIB			G/G
Taiwanese TW2	63	5.25	24.0346	7	<IIB			G/G
Taiwanese TW2	67	7.628	24.0346	7	>IIB			G/G
Taiwanese TW2	63	7.092	26.7949	7	>IIB			G/G
Taiwanese TW2	66	7.344	22.9936	7	<IIB			G/G
Taiwanese TW2	68	5.3		7	<IIB			G/G
Taiwanese TW2	60	5.154	25.4327	7	<IIB			G/G
Taiwanese TW2	58	16.228	25.4767	7	<IIB			G/G
Taiwanese TW2	71	6.922	23.7387	7	<IIB			G/G
Taiwanese TW2	66	15.37	21.0937	7	<IIB			G/G
Taiwanese TW2	65	7.563	23.6244	6	<IIB			G/G
Taiwanese TW2	63	8.436	27.6398	7	>IIB			G/C
Taiwanese TW2	71	10.69	25.333	7	<IIB			G/G
Taiwanese TW2	69	4.48	27.1809	7	<IIB			G/G
Taiwanese TW2	63	9.899	23.2254	7	>IIB			G/G
Taiwanese TW2	59	4.59		8	>IIB			G/G
Taiwanese TW2	68	8.249		7	>IIB			G/G
Taiwanese TW2	67	8.32		7	<IIB			G/G
Taiwanese TW2	65	17.5		7	>IIB			G/G
Taiwanese TW2	65	21.2		6	<IIB			G/G
Taiwanese TW2	60	4.233		6	>IIB			G/G
Taiwanese TW2	70	2.682		7	<IIB			G/G
Taiwanese TW2	58	4.16		6	<IIB			G/C
Taiwanese TW2	62	7.738		7	>IIB			G/G
Taiwanese TW2	58	13.324		7	<IIB			G/G
Taiwanese TW2	52	4.303		7	<IIB			G/G
Taiwanese TW2	65	9.726		7	>IIB			G/C
Taiwanese TW2	68	7.742		7	<IIB			G/G
Taiwanese TW2	62	4.8		7	<IIB			G/C
Taiwanese TW2	66	6.424		7	<IIB			G/G
Taiwanese TW2	63	6.531		7	<IIB			G/G
Taiwanese TW2	70	8.823		7	>IIB			G/G
Taiwanese TW2	67	10.526		7	<IIB			G/C
Taiwanese TW2	59	21.654		7	<IIB			G/C
Taiwanese TW2	70	9.279		7	>IIB			G/C
Taiwanese TW2	58	4.87		7	<IIB			G/C
Taiwanese TW2	71	11.1		7	<IIB			G/C
Taiwanese TW2	62	8		8	>IIB			G/G
Taiwanese TW2	64	7.751		7	>IIB			G/G
Taiwanese TW2	74	5.929		7	>IIB			G/G
Taiwanese TW2	65	29.3		7	<IIB			G/G
Taiwanese TW2	72	12.48		7	<IIB			G/G
Taiwanese TW2	66	4.633		7	<IIB			G/G
Taiwanese TW2	61	10.7		9	>IIB			G/G
Taiwanese TW2	51	7.344		7	<IIB			G/G
Taiwanese TW2	73	7.2		7	<IIB			G/C
Taiwanese TW2	66	8.9		6	<IIB			G/C
Taiwanese TW2	67	3.718		9	>IIB			G/G
Taiwanese TW2	61	4.777		8	>IIB			G/G
Taiwanese TW2	61	2.019		7	<IIB			G/G
Taiwanese TW2	70	7.303		7	<IIB			G/G
Taiwanese TW2	57	6.312		9	>IIB			G/G
Taiwanese TW2	69	30.53		8	>IIB			G/G
Taiwanese TW2	65	8.16		6	<IIB			G/G
Taiwanese TW2	63	16.177		7	<IIB			G/C
Taiwanese TW2	66	29.334		7	<IIB			G/G
Taiwanese TW2	74	8.396		7	<IIB			G/G
Taiwanese TW2	63	10.235		7	<IIB			G/G
Taiwanese TW2	72	26.969		7	>IIB			G/C
Taiwanese TW2	60	27.34		7	>IIB			G/G
Taiwanese TW2	57	10.23		7	<IIB			G/G
Taiwanese TW2	65	6.35		7	<IIB			G/C
Taiwanese TW2	42	31		7	>IIB			G/C
Taiwanese TW2	69	12.033		7	>IIB			G/G
Taiwanese TW2	58	19.951		7	>IIB			G/G
Taiwanese TW2	66	11.416		6	<IIB			G/C
Taiwanese TW2	59	19.662		7	>IIB			G/G
Taiwanese TW2	55	12.11		9	>IIB			G/G
Taiwanese TW2	59	7.529		7	<IIB			G/G
Taiwanese TW2	71	18.975		6	<IIB			G/G
Taiwanese TW2	62	99.358		7	>IIB			G/G
Taiwanese TW2	61	11.24		7	<IIB			G/C
Taiwanese TW2	67	5.49		7	<IIB			G/C
Taiwanese TW2	67	7.975		7	<IIB			G/G
Taiwanese TW2	58	5.948		7	<IIB			G/G
Taiwanese TW2	63	7.53		6	<IIB			G/G
Taiwanese TW2	60	12.671		7	<IIB			G/G
Taiwanese TW2	54	5.126		7	>IIB			G/G
Taiwanese TW2	57	21.88		7	>IIB			G/G
Taiwanese TW2	48	7.78		7	<IIB			G/G
Taiwanese TW2	63	7.385		9	>IIB			G/C
Taiwanese TW2	57	11		9	>IIB			G/C
Taiwanese TW2	71	23.58		7	>IIB			G/G
Taiwanese TW2	65	5.847		6	<IIB			G/G
Taiwanese TW2	59	34.77		7	>IIB			G/G
Taiwanese TW2	66	3.999		9	>IIB			G/G
Taiwanese TW2	59	16.352		7	<IIB			G/G
Taiwanese TW2	70	13.739		7	>IIB			G/G
Taiwanese TW2	64	5.509		7	>IIB			G/G
Taiwanese TW2	68	7.854		7	>IIB			G/G
Taiwanese TW2	56	6.244		7	<IIB			G/C
Taiwanese TW2	70	8.236		7	>IIB			G/G
Taiwanese TW2	70	5.924		7	>IIB			G/G
Taiwanese TW2	63	9.17		7	>IIB			G/G
Taiwanese TW2	62	12.673		7	<IIB			G/C
Taiwanese TW2	67	6.206		7	<IIB			G/G
Taiwanese TW2	62	6.131		7	<IIB			G/G
Taiwanese TW2	65	7.66		7	>IIB			G/G
Taiwanese TW2	59	11.047		7	<IIB			G/G
Taiwanese TW2	54	30.02		7	<IIB			G/G
Taiwanese TW2	58	34.378		9	>IIB			G/G
Taiwanese TW2	64	4.97		8	>IIB			G/G
Taiwanese TW2	63	6.401		7	>IIB			G/C
Taiwanese TW2	67	8.15		7	<IIB			G/G
Taiwanese TW2	69	7.785		7	<IIB			G/G
Taiwanese TW2	65	17.869		7	<IIB			G/G
Taiwanese TW2	64	18.24		8	>IIB			G/G
Taiwanese TW2	67	28.079		7	>IIB			G/C
Taiwanese TW2	69	11.9		7	<IIB			G/G
Taiwanese TW2	69	16.654		8	>IIB			G/G
Taiwanese TW2	61	9.759		7	>IIB			G/C
Taiwanese TW2	56	4.728		7	<IIB			G/G
Taiwanese TW2	68	36.156		7	<IIB			G/G
Taiwanese TW2	68	15.405		7	>IIB			G/C
Taiwanese TW2	64	6.6		7	<IIB			G/C
Taiwanese TW2	71	7.977		7	>IIB			G/C
Taiwanese TW2	60	20.511		9	>IIB			G/C
Taiwanese TW2	69	10.655		7	<IIB			G/G
Taiwanese TW2	68	3.093		9	>IIB			G/G
Taiwanese TW2	56	5.497		7	<IIB			G/C
Taiwanese TW2	67	7.091		7	<IIB			G/C
Taiwanese TW2	63	22.25		7	>IIB			G/G
Taiwanese TW2	55	5.912		7	<IIB			G/G
[truncated: 238 more rows]

## Sheet: US NZ extended cases nogenotyp 
Self-reported ethnicity	Age at diagnosis or interview	PSA at diagnosis	BMI at study entry	Ever - smoker	Alcohol consumer
African American	61	3.96	33	0	1
African American	60	3	24.7	0	1
African American	63	3.92	31	0	1
African American	55	4.4	33.3	0	0
African American	59	14.9	26.8	0	1
African American	73	1200	22	0	1
African American	70	11.36	27.8	0	1
African American	48	8.46	27.2	0	0
African American	59	5.48	26.6	0	0
African American	57	7	33.5	0	1
African American	64	6.74	25.8	0	0
African American	61	4.36	23.2	0	0
African American	74	5.3	31.8	0	1
African American	75	64.38	26.3	0	0
African American	63	6.37	37.6	0	1
African American	88	94.75	21.8	0	0
African American	68	8.63	26.8	0	1
African American	85	11	23.7	0	1
African American	66	5.42	29.2	0	1
African American	66	9.52	34.1	0	1
African American	69	29.5	23.7	0	1
African American	81	68	35.9	0	0
African American	78	5.3	29.2	0	1
African American	64	3.9	31.6	0	1
African American	68	6.82	25.1	0	0
African American	56	5.95	27.1	0	1
African American	73	5.4	32.1	0	1
African American	58	6.3	36.6	0	0
African American	49	10.1	26.5	0	1
African American	75	4.4	31.9	0	1
African American	54	5.69	39.5	0	1
African American	67	4.6	28.7	0	1
African American	73	7.4	25.8	0	0
African American	59	5.32	29.5	0	1
African American	73	6.39	19.8	0	1
African American	77	13.1	20.9	0	1
African American	56	33.4	25.8	0	1
African American	57	7.05	26	0	1
African American	80	4.78	24.4	0	0
African American	75	8.6	31.5	0	0
African American	71	38	28.6	0	0
African American	53	3.4	33.7	0	1
African American	61	4.9	34	0	1
African American	65	42.72	26.4	0	1
African American	69	5.98	29.9	0	1
African American	64	490	23.6	0	0
African American	58	5.13	31.6	0	0
African American	53	3.34	36.6	0	1
African American	72	9.2	27.9	0	1
African American	68	5.36	31.3	0	1
African American	47	4.2	29.3	0	1
African American	69	4.53	30	0	0
African American	66	5.8	30.7	0	0
African American	57	3.31	29.8	0	0
African American	61	12.08	30.8	0	1
African American	62	3.47	26.8	0	0
African American	50		35.3	0	1
African American	69	7.5	33.8	0	1
African American	75	6	28.4	0	1
African American	55	9.8	27.1	0	1
African American	62	11.6	40.3	0	0
African American	52	2.4	28.5	0	0
African American	48	5.02	25.1	0	0
African American	66	6.27	27.1	0	0
African American	55	449	24.2	0	1
African American	65	4.25	30.1	0	1
African American	75	18.67	29.8	0	1
African American	66	7	24.4	0	1
African American	53	6.1	21.9	0	0
African American	66	8.71	25.8	0	0
African American	84	4.2	24.8	0	1
African American	56	29.45	29.3	0	1
African American	56	4.5	26.6	0	0
African American	73	6.5	29.9	0	1
African American	62	4.6	38	0	1
African American	62	5.4	29.2	0	0
African American	58	8.6	29.6	0	0
African American	57	5.5	27.7	0	1
African American	62	4.8	28.3	0	1
African American	58	6.5	28.7	0	1
African American	74	3.24	36.9	0	0
African American	80	14	24.4	0	0
African American	60	13.18	24.8	0	1
African American	51	3.88	25.1	0	1
African American	67	14.8	33.2	0	1
African American	49	348.1	29.2	0	1
African American	71	15.3	20.6	0	1
African American	63	5	28.9	0	1
African American	69	4.23	27.5	0	1
African American	78	4.9	27.6	0	0
African American	66	4.68	36.6	0	1
African American	48	8.5	28.1	0	1
African American	52	4.1	35.2	0	0
African American	62	4.47	33.1	0	1
African American	86	553.5	28.5	0	0
African American	72	16.5	17.2	0	0
African American	61	6.7	23.3	0	1
African American	71	14.1	24.1	0	1
African American	65	7.29	28.5	0	1
African American	57	5.7	30.1	0	0
African American	71	15.2	25.2	0	1
African American	63	4.9	32.4	0	1
African American	65	6.11	27	0	1
African American	64	7.6	28.1	0	1
African American	46	33	35.9	0	1
African American	61	8.5	35.9	0	1
African American	55	4.8	17.6	0	1
African American	69	33.5	51	0	0
African American	64	5.36	28.2	0	1
African American	58	3.97	22.2	0	1
African American	53	6.11	33.6	0	1
African American	59	12	25.8	0	0
African American	64	1367	23.1	0	1
African American	71	8.3	26.7	0	1
African American	63	5.78	30.4	0	1
African American	65	4545.4	19.7	0	1
African American	67	10.91	39.9	0	1
African American	75	9.5	23.7	0	0
African American	56	6.9	20.1	0	1
African American	56	3.4	25.8	0	1
African American	65	9.59	34.9	0	1
African American	58	11.32	40.2	0	1
African American	68	9.7	29.6	0	1
African American	53	600	28.8	0	1
African American	77	413	19.4	0	0
African American	75	5.9	27.9	0	0
African American	70	8.8	22.7	0	1
African American	61	6	23.1	0	1
African American	63	8.44	26.2	0	1
African American	77	11.7	28.9	0	1
African American	71	8.3	26.3	0	1
African American	57	4.76	28.5	0	1
African American	75	8.62	29.1	0	1
African American	58	3.1	27.3	0	0
African American	69	55.1	34.2	0	1
African American	68	9.6	33.3	0	0
African American	59	11	35.4	1	1
African American	58	7.4	36	1	1
African American	74	31.91	24	1	1
African American	55	4.09	37.1	1	1
African American	62	10.87	23.7	1	1
African American	65	16.4	26.6	1	1
African American	60	4.2	30.4	1	1
African American	70	14.3	25	1	1
African American	62	10.4	28.2	1	1
African American	60	6.39	29.8	1	1
African American	73	31.1	54.2	1	1
African American	63	7	21.1	1	1
African American	65	5.7	37.7	1	1
African American	71	21.81	30.1	1	1
African American	56	5.44	24.8	1	1
African American	61	5.87	24.8	1	1
African American	56	6.6	28.9	1	1
African American	58	1500	28.7	1	1
African American	61	6.37	27.9	1	1
African American	52	4.5	31.2	1	1
African American	65	7.76	20	1	1
African American	66	6.9	23.7	1	1
African American	57	7.1	33.6	1	1
African American	65	5.16	20.8	1	1
African American	65	5.4	22.6	1	1
African American	64	7.74	35	1	1
African American	58	3.5	25.8	1	1
African American	75	12.09	34.4	1	1
African American	67	4.5	31.3	1	1
African American	76	43.37	22.2	1	0
African American	48	5.44	27.3	1	1
African American	60	5	29.4	1	1
African American	78	17.02	23.3	1	1
African American	52	4.5	22.4	1	0
African American	75	27.53	24.5	1	1
African American	58	31.2	23.9	1	1
African American	68	30.42	32	1	1
African American	66	4.61	29.9	1	1
African American	66	5.2	29	1	1
African American	55	2	20.1	1	1
African American	52	48	32.2	1	0
African American	63	7.6	24.1	1	1
African American	58	2.26	33.2	1	1
African American	52	12.9	30.7	1	1
African American	73	5	32.1	1	1
African American	64	6.98	24.9	1	1
African American	56	4.6	26.2	1	1
African American	57	4.2	30	1	1
African American	62	8	34.4	1	1
African American	75	11.5	30.1	1	1
African American	63	3.65	30.7	1	1
African American	72	5	36.6	1	1
African American	51	7.5	36.9	1	1
African American	58	7.65	31.7	1	1
African American	57	8.8	30.2	1	0
African American	48	21	31.3	1	1
African American	75	4.9	25.8	1	1
African American	60	8.3	29.4	1	1
African American	60	26.51	20.3	1	1
African American	63	5.5	31.6	1	1
African American	62	4.81	31.2	1	0
African American	67	2.9	24	1	1
African American	72	6.36	22.9	1	1
African American	64	93	28.3	1	1
African American	65		25.1	1	1
African American	68		37.1	1	1
African American	53	5.1	19.8	1	1
African American	70	6.89	32.1	1	1
African American	59	49	25.1	1	1
African American	55	3.95	26.6	1	1
African American	63	5.09	30	1	1
African American	66	4.98	27.4	1	1
African American	57	3.8	35.2	1	1
African American	67	5.2	30.9	1	1
African American	63	4.37	42.4	1	1
African American	53	7	33.1	1	1
African American	70	19	29.2	1	1
African American	57	4.6	25	1	1
African American	72	2.7	24.7	1	1
African American	68	108.2	33.1	1	1
African American	68	2.8	32.6	1	1
African American	62	9.1	26.9	1	1
African American	57	6.5	22.8	1	1
African American	65	6.51	25.3	1	1
African American	65	70	28.9	1	1
African American	74	33.6	27	1	1
African American	61	5.89	33.6	1	1
African American	59	4.07	23.3	1	1
African American	73	1801.5	23	1	1
African American	57	8.2	45.1	1	1
African American	52	4.82	24.5	1	1
African American	53	3.88	24.8	1	1
African American	81	7.26	22.8	1	1
African American	63	12.7	26.4	1	1
African American	50	5.37	29.2	1	1
African American	61	5.6	24	1	1
African American	70	4.1	28	1	1
African American	78	15.6	25.1	1	1
African American	77	22	28.6	1	1
African American	65	11.7	30.4	1	1
African American	57	55.2	25.4	1	1
African American	69	7.8	25.5	1	1
African American	73	165.2	31	1	1
African American	65	5.28	32	1	1
African American	58	8.6	29.7	1	1
African American	56	4.2	36.2	1	1
African American	72	1001	23.7	1	0
African American	65	5.14	41.8	1	1
African American	53	4.35	28.8	1	1
African American	62	4.8	24	1	1
African American	57	5.48	24.3	1	1
African American	66	25	27.1	1	1
African American	68	16.09	22.7	1	1
African American	62	18.9	30.6	1	1
African American	60	4.1	25.7	1	1
African American	62	5.29	13.9	1	1
African American	68	6.5	27.4	1	1
African American	70	5.5	32.3	1	1
African American	73	7.23	27.4	1	1
African American	56	4.95	39.1	1	1
African American	54	18	38.1	1	1
African American	45	7.4	29.3	1	1
African American	50	5.25	30.1	1	1
African American	71	6.1	29.7	1	1
African American	67	750	21.4	1	1
African American	76	32.29	31.8	1	0
African American	62	6.69	25.1	1	1
African American	59	7.04	32.3	1	1
African American	71	4.57	26.8	1	1
African American	51	9.6	29.4	1	1
African American	60	15.5	21.7	1	1
African American	61	9.8	27.7	1	0
African American	57	5	31.5	1	1
African American	55	5.12	35.6	1	1
African American	67	6.03	28.1	1	1
African American	73	4.1	23.9	1	1
African American	68	5.3	33.8	1	1
African American	62	30.95	39.2	1	1
African American	74	6.62	17.7	1	1
African American	65	6.3	27.4	1	1
African American	65	5.8	30.3	1	1
African American	63	2.9	28.8	1	1
African American	64	2.6	31.7	1	1
African American	64	4.9	29.8	1	1
African American	69	7.3	21.6	1	1
African American	50	10	22.3	1	1
African American	67	50	31.5	1	0
African American	55	5.39	34.7	1	0
African American	58	472	19.5	1	1
African American	64	5.17	23.4	1	1
African American	66	9.57	23	1	1
African American	57	26.06	29.8	1	0
African American	61	6.07	30	1	1
African American	66	4.8	34.2	1	1
African American	62	6.08	22	1	1
African American	74	9.5	24.4	1	1
African American	54	15.03	18.4	1	1
African American	57	6.02	30	1	1
African American	54	9	27.7	1	1
African American	67	5.88	30.7	1	0
African American	65	1.4	32.9	1	1
African American	59	4.6	33.4	1	1
African American	54	6.21	26	1	1
African American	73	65	25.8	1	1
African American	72	9.7	31.6	1	1
African American	56	11.7	33.4	1	1
African American	64	14.4	27.6	1	1
African American	68	5.4	27.1	1	1
African American	56	4000	25.5	1	1
African American	67	19.36	29.6	1	1
African American	61	6.4	26.9	1	1
African American	53	43.9	21.5	1	0
African American	65	7.69	28.4	1	1
African American	68	6.4	25.9	1	1
African American	81	17.6	26.6	1	1
African American	63	6.96	31.2	1	1
African American	72	11.9	29.2	1	1
African American	65	35	18.2	1	1
African American	58	7.66	27.4	1	0
African American	67	39	25.1	1	1
African American	51	1.92	27.8	1	1
African American	61	7.18	24.4	1	1
African American	66	5.4	20.3	1	0
African American	71	3.93	23	1	1
African American	53	5.66	19.1	1	1
African American	61	4.7	22.2	1	1
African American	65	7	31.1	1	1
African American	57	4.5	33.4	1	1
African American	63	4.04	34.1	1	1
African American	46	7.1	29.8	1	1
African American	52	19	41.9	1	1
African American	68	4.2	25.5	1	1
African American	54	5.16	27.7	1	1
African American	63	5.21	29.6	1	1
African American	64	7.31	34.6	1	1
African American	64	12.4	23.6	1	1
African American	73	9.1	26.1	1	1
African American	59	5.4	23.7	1	1
African American	76	6.5	24	1	0
African American	52	5.5	24.7	1	1
African American	68	6.4	22.9	1	1
African American	64	11.06	24.4	1	1
African American	56	4.3	34.5	1	1
African American	61	14.45	17.3	1	1
African American	70	4.84	28	1	1
African American	66	4.1	26.3	1	1
African American	43	3.3	30.7	1	1
African American	78	15.46	25.1	1	1
African American	51	3.76	19.4	1	1
African American	56	20	26.6	1	1
African American	68	7.67	22.1	1	1
African American	76	6.22	33.7	1	1
African American	56	32	43.8	1	1
African American	65	5.9	32.4	1	1
African American	66	14.2	35.7	1	1
African American	69	9.5	28.5	1	1
African American	66	45.56	23.3	1	1
African American	68	11	39.6	1	1
African American	51	9.3	35.6	1	1
African American	57	5.2	20.2	1	1
African American	64	9.2	25.1	1	1
African American	61	4.6	27.4	1	1
African American	62	278	19.5	1	1
African American	54	6.3	25.7	1	1
African American	64	5.65	35.2	1	0
African American	66	3.4	22	1	1
African American	60	7.46	23	1	1
African American	64	5.35	22.2	1	1
African American	85	23.12	25	1	1
African American	56	8.53	22	1	1
African American	74	355	28	1	1
African American	63	4.83	32.7	1	1
African American	64	12.54	23.2	1	1
African American	65	5.03	36	1	0
African American	74	8.2	44.4	1	1
African American	65	12.9	21	1	1
African American	65	4.87	24.4	1	1
African American	61	10.1	21.1	1	1
African American	50	7.5	29.7	1	1
African American	63	5.55	26.4	1	1
African American	57	6.15	21.8	1	1
African American	61	28.7	32.5	1	1
African American	67	5.3	22.6	1	0
African American	67	15.22	40.5	1	1
African American	50	4.8	29.5	1	1
African American	52	67	27	1	1
African American	71	14.32	36.6	1	1
African American	67	169	30.8	1	1
African American	67	25.3	34.9	1	1
African American	60	7	30	1	1
African American	50	6.5	30.7	1	1
African American	65	4.1	24.2	1	1
African American	59	12.87	26.5	1	1
African American	63	11.21	31	1	1
African American	57	5.37	26.6	1	1
African American	67	20.04	22.4	1	1
African American	63	7.03	23.8	1	1
African American	71	9.6	31.6	1	1
African American	67	12	25.8	1	1
African American	62	13.37	30.2	1	0
African American	59	8.3	32	1	1
African American	45	5.56	26.2	1	1
African American	56	25	43.5	1	1
African American	72	5.8	25.8	1	1
African American	48		31.9	1	1
African American	54	15.87	18.6	1	1
African American	47	21	26.1	1	1
African American	67	34	25	1	1
African American	68	13	36.9	1	1
African American	70	3.96	24.5	1	1
African American	68	6.3	27.9	1	1
African American	64	9.9	27.7	1	0
African American	66	11.5	23.6	1	1
African American	63	860	25.8	1	1
African American	66	5.5	23.4	1	0
African American	53	19.58	22.2	1	1
African American	61	4.05	20.6	1	1
African American	67	5.5	44.3	1	1
African American	57	11	28.5	1	1
African American	72	10.1	23.7	1	1
African American	62	4.13	37.4	1	1
African American	75	9.97	38.7	1	1
African American	65	14.87	33	1	1
African American	59	5.08	25.2	1	1
African American	64	5.42	26.6	1	1
African American	57	6.34	22.4	1	1
African American	61	5.91	26.5	1	0
African American	63	2.25	38	1	1
African American	63	13.1	16.3	1	1
African American	63	5.13	29.6	1	0
African American	58	6.04	33.4	1	1
African American	72	12.1	25.6	1	1
African American	64	21.06	22	1	1
African American	58	600	22.7	1	1
African American	53	5.8	23.6	1	1
African American	66	10.4	25.9	1	1
African American	53	5.83	21.9	1	1
African American	58	2.77	24.7	1	1
African American	60	3.06	23.7	1	1
African American	55	7.4	32.6	1	1
African American	64	5.4	26.4	1	1
African American	73	5.23	28.6	1	1
African American	65	118	28.1	1	1
African American	64	4.77	26.2	1	1
African American	71	7.8	16.7	1	1
African American	64	5.43	27.2	1	1
African American	65	6.6	40.3	1	1
African American	62	7.16	30.4	1	1
African American	65	15.9	28.1	1	1
African American	72	14.6	26.1	1	1
African American	57	19.3	26.6	1	1
African American	56	16.5	26.1	1	1
African American	68	4.2	29.4	1	1
African American	68	9	21.8	1	0
African American	74	7.2	24.4	1	0
African American	64	17.1	25.4	1	1
African American	62	4.77	25.9	1	1
African American	56	14.7	30.1	1	1
African American	59	9.12	29.9	1	1
African American	59	5.88	21.4	1	1
African American	59	5.53	28.9	1	0
African American	65	5.3	43.3	1	1
African American	68	5.66	22	1	1
African American	69	4.67	33.5	1	1
African American	70	104.5	22.7	1	1
African American	51	6.5	22	1	1
African American	50	17.56	30.2	1	1
African American	66	28.92	39.5	1	1
African American	72	18	24.4	1	1
African American	65	6.1	25.3	1	1
African American	63	5.64	31.2	1	1
African American	53	7.1	29.3	1	1
African American	70	10.84	30.5	1	1
African American	63	181	23	1	1
African American	66	3.6	27.2	1	1
African American	56	5.6	26.3	1	1
African American	56	14.54	25.3	1	1
African American	58	13.3	27.9	1	1
African American	72	44	25.7	1	1
African American	71	10	29.8	1	1
African American	59	7.1	33.5	1	1
African American	67	3.7	34.3	1	1
African American	61	5.8	27.6	1	1
African American	58	224.6	24.4	1	1
African American	62	10.39	23.6	1	1
African American	54	4.59	29.7	1	1
African American	62	4	20.7	1	0
African American	63	8.8	25.1	1	1
African American	60	4.3	31.2	1	1
African American	76	12.06	20.9	1	1
African American	65	12.7	26.7	1	1
African American	67	5.9	23.6	1	1
African American	55	4.2	22.5	1	1
European American	69	5.5	25.8	0	1
European American	42	26.8	33.5	0	1
European American	63	4.3	24.9	0	1
European American	70	7.1	25.8	0	1
European American	74	6.1	25.8	0	1
European American	61	15.4	26.2	0	1
European American	74	5.9	25.1	0	1
European American	64	4.8	19.4	0	1
European American	56	8.6	35.2	0	1
European American	72	4.8	22.3	0	1
European American	57	15	28.2	0	1
European American	57	8.1	31	0	1
European American	69	7.78	23.8	0	1
European American	60	5.1	28.2	0	1
European American	68	4.86	25.4	0	1
European American	60	18	31	0	1
European American	71	5.2	24.7	0	1
European American	61	5.8	30.2	0	0
European American	60	6.07	25.5	0	1
European American	77	6.4	36.2	0	0
European American	78	7.45	31.2	0	1
European American	65	19.6	37.5	0	1
European American	72	6.2	26.4	0	1
European American	54	27.3	22.5	0	1
European American	83	4.6	26.4	0	1
European American	61	6.3	20.7	0	0
European American	52	2.1	30.8	0	1
European American	64	6.8	23.9	0	0
European American	62	6.3	23.7	0	1
European American	63	27.94	22.2	0	1
European American	61	5	23	0	1
European American	72	6.4	27.7	0	1
European American	75		24.1	0	1
European American	64	9.25	30.2	0	0
European American	64	5.2	26.4	0	1
European American	53	6	28.4	0	1
European American	67	118	26.5	0	1
European American	69	7.3	30.3	0	0
European American	79	19	28.6	0	1
European American	59	3.89	22.6	0	1
European American	70	5.7	39.3	0	0
European American	62	3.7	29.6	0	0
European American	71	9.6	26.1	0	1
European American	57	5.7	27.3	0	1
European American	61	7.26	26.8	0	0
European American	82	10.46	24.8	0	1
European American	64	9.26	26.8	0	0
European American	69	5.8	27.1	0	1
European American	60	5.6	30.4	0	0
European American	67	4.2	27.7	0	1
European American	64	783	26	0	1
European American	68	7.2	26	0	1
European American	66	7.2	31.4	0	1
European American	75	7.65	33.5	0	1
European American	79	10.3	31.3	0	1
European American	83	10.1	26.5	0	1
European American	65	6	27.2	0	0
European American	66	6	30.7	0	1
European American	63	4	28	0	1
European American	53	7.51	26.6	0	1
European American	80	3.63	30.6	0	1
European American	64	16.5	22.8	0	1
European American	58	8.21	25	0	1
European American	68	5.7	27.2	0	1
European American	62	4.5	27	0	1
European American	68	39.31	24.8	0	1
European American	78	8.9	23.6	0	1
European American	65	5.6	27.4	0	1
European American	66	7.2	24.6	0	1
European American	78	15	32.1	0	0
European American	52		25.8	0	1
European American	76	6.2	30.7	0	1
European American	73	30.58	30	0	1
European American	76	5.33	35.4	0	1
European American	70	4.4	27.5	0	0
European American	65	17.3	24.5	0	1
European American	55	4.03	28.8	0	1
European American	59	1.3	26.9	0	1
European American	82	18.38	28.8	0	1
European American	73	6.4	24.5	0	1
European American	66	6.9	29.8	0	1
European American	62	19.3	28.1	0	0
European American	49	5.8	32.1	0	1
European American	61	6.33	26.7	0	0
European American	64	6.1	30.4	0	0
European American	65	47	30	0	1
European American	76	8.3	30.1	0	1
European American	67	3.77	27.6	0	1
European American	73		39.2	0	0
European American	81	300	22.4	0	0
European American	58	7.51	29.5	0	0
European American	57	5.7	23.1	0	0
European American	55	3	33.9	0	1
European American	79	9.5	29.3	0	1
European American	73	15	26.3	0	1
European American	53	5.3	30.4	0	1
European American	88	10.12	23.7	0	1
European American	71	4.2	36	0	1
European American	61		27.8	0	1
European American	67	10.6	22.9	0	0
European American	59	3.5	21.8	0	1
European American	64	5.33	34.5	0	1
European American	54	9.82	34.8	0	1
European American	62	4.1	27	0	1
European American	65	0.8	30.8	0	0
European American	52	5.8	31.9	0	1
European American	75	6	25.1	0	1
European American	67	4.9	28.5	0	0
European American	49	9.2	30.1	0	1
European American	60	5.5	26.9	0	1
European American	80	6.9	30	0	1
European American	75	7.4	24.3	0	1
European American	55	9.3	27.9	0	1
European American	83	0.8	27.2	0	0
European American	65	4.5	27.2	0	1
European American	59	6.3	25.8	0	1
European American	58	4	23	0	1
European American	52	4.76	28.3	0	1
European American	65	206.39	26.4	0	1
European American	85	7	27.4	0	0
European American	50	39.5	30.3	0	1
European American	69	9.4	25.7	0	1
European American	82	5	26.7	0	1
European American	68	4.8	21.9	0	1
European American	53	5.6	31.2	0	1
European American	81	13.5	25.1	0	1
European American	51	5	37.3	0	1
European American	70	5.5	25.1	0	1
European American	69	4.1	26.3	0	1
European American	64	21	27.4	0	1
European American	60	5.2	24.7	0	1
European American	51	6.3	23.7	0	1
European American	67	11.4	28.2	0	0
European American	78	4.4	25.7	0	1
European American	70	3.13	22.5	0	1
European American	73	8	32.7	0	1
European American	70		30.3	0	1
European American	68	7	28	0	1
European American	54	4.1	27.3	0	1
European American	75	5.2	30.1	0	1
European American	67	18.6	26.7	0	1
European American	64	8.28	33.9	0	1
European American	80	5.81	25.2	0	1
European American	62	11	29.4	0	1
European American	67	5.6	35.7	0	1
European American	60	5	31.5	0	1
European American	65	19	29.5	0	1
European American	62	9.8	26.4	0	1
European American	76	12.9	24.4	0	1
European American	57	10	25.1	0	1
European American	68	5.35	21.5	0	1
European American	69	4.48	37.7	0	1
European American	73	4.6	22.4	0	1
European American	58	6.5	36.8	0	1
European American	74	8.8	22.9	0	1
European American	44	8.9	27.6	0	0
European American	59	8.3	33.1	0	0
European American	72	6.27	24.2	0	1
European American	51	7.4	35.7	0	1
European American	61	19.8	28.4	0	1
European American	53	5.76	24	0	1
European American	72	9.5	25.7	0	1
European American	70	5.8	21	0	0
European American	80	0.82	24	0	1
European American	64	7.7	25.1	0	1
European American	68	15.3	20.1	0	1
European American	56	1.8	24.7	0	1
European American	58	3.5	46.2	0	1
European American	65	4.8	28.1	0	1
European American	66	6.7	24.4	0	1
European American	65	4.6	32.1	0	0
European American	57	6.8	28.2	0	1
European American	68	2.1	28.4	0	1
European American	52	75	24.3	0	1
European American	61	2.2	25.8	0	1
European American	64	4.96	26.1	0	1
European American	64	10.4	27.4	0	1
European American	57	4.9	29.4	0	1
European American	48	8.5	27.9	0	1
European American	47	0.5	27.7	0	1
European American	68	3.88	27.3	0	1
European American	78	7.22	25.1	0	1
European American	75	4.9	21.6	0	0
European American	56	5.04	41.1	0	1
European American	73	10.4	25.7	0	0
European American	74	10.8	29.8	0	1
European American	73	4.8	29.2	0	1
European American	71	7.1	28.2	0	1
European American	75	5.5	26.3	1	1
European American	78	6.6	28.5	1	1
European American	61	4.8	36	1	1
European American	59	5.8	30.1	1	1
European American	63	6.49	20.8	1	1
European American	58	1.3	38	1	1
European American	71	2	32.2	1	1
European American	63	4.02	23.5	1	1
European American	70	1.8	25.8	1	1
European American	71	13.7	30.8	1	1
European American	79	1.2	38.4	1	1
European American	75	5.73	30.3	1	1
European American	80	5.7	25.8	1	1
European American	77	4.9	23.4	1	1
European American	66	16	28.7	1	1
European American	54	8.4	26.6	1	1
European American	69		28.7	1	1
European American	66	8.79	25.1	1	1
European American	65	6.8	19.2	1	1
European American	59	24.22	25.9	1	0
European American	72	4.2	27.8	1	1
European American	73	4.7	25.4	1	1
European American	57	4.1	27.2	1	1
European American	65	4.39	25.2	1	1
European American	75	5.2	21.8	1	1
European American	75	4.7	24.4	1	1
European American	73	5.5	30.8	1	1
European American	68	4.2	38.7	1	1
European American	64	15.17	42.5	1	1
European American	50	1.5	27.4	1	1
European American	75	6.1	23.7	1	1
European American	59	20	19.8	1	1
European American	59	5.7	27.3	1	1
European American	70	17.63	25.1	1	1
European American	67	5.4	23.7	1	1
European American	76	14.3	36.3	1	1
European American	66	21	37.6	1	1
European American	62	4.23	25.8	1	1
European American	56	23.1	24.1	1	1
European American	74	8.8	28.4	1	1
European American	74	7.37	26.5	1	1
European American	84	123.36	26.6	1	1
European American	61	3.4	27.6	1	1
European American	63	128	24.4	1	1
European American	66	6.09	33.9	1	1
European American	72	15.1	38.5	1	1
European American	63	5.42	25	1	1
European American	80	11.4	30.5	1	1
European American	63	4.4	29.1	1	1
European American	68	4.1	24.7	1	1
European American	58	4.35	29.2	1	1
European American	56	0.8	31	1	1
European American	60	10.1	29.4	1	1
European American	70	8.02	24.4	1	1
European American	72	3.2	29.5	1	0
European American	74	0.16	25.4	1	1
European American	59	4.9	25.7	1	1
European American	53	4.1	29.8	1	1
European American	65	22.63	34.4	1	1
European American	59	5.6	25.8	1	0
European American	60	4.9	38.7	1	1
European American	64	4	31.5	1	1
European American	71	5.25	45.5	1	1
European American	67	3.2	26.2	1	1
European American	77	8.66	29.5	1	1
European American	57	4.8	30	1	1
European American	57	27.3	27	1	1
European American	67	4.4	27.1	1	1
European American	56	4.85	26.1	1	1
European American	73	6.4	25.1	1	1
European American	77	15.58	24.7	1	0
European American	77	23.8	25.8	1	1
European American	77	4.5	30.9	1	1
European American	77	3.39	32.7	1	0
European American	64	5.2	25.8	1	1
European American	72	4.5	25.5	1	1
European American	66	5.8	28.1	1	1
European American	61	5.99	28	1	1
European American	65	7.6	24.5	1	1
European American	66	1.9	28.3	1	0
European American	72	11.05	29.1	1	1
European American	54	7.8	31.2	1	1
European American	64	5.7	22.8	1	1
European American	62	2	34.1	1	1
European American	83	10.2	22.8	1	1
European American	75	7.4	24.4	1	1
European American	63	16.98	26.5	1	1
European American	53	6.1	32.5	1	1
European American	65	8.94	29.4	1	1
European American	63	4.36	21.8	1	1
European American	81	7.8	32.7	1	1
European American	81	30.1	24.1	1	1
European American	67	6.3	27.9	1	1
European American	71	4.6	32.5	1	1
European American	71	11.5	24.1	1	1
European American	65	4.9	28.1	1	1
European American	63	4.1	23.6	1	1
European American	65	2.3	29.3	1	1
European American	78	3.98	24.4	1	1
European American	71	4.9	22.4	1	1
European American	65	4.06	26.5	1	1
European American	64		25.2	1	1
European American	62	7.1	30.1	1	1
European American	58	4.6	31.8	1	1
European American	57	5.42	32	1	1
European American	60	11.2	23.2	1	1
European American	64	4.65	27.6	1	1
European American	66	5.3	30.8	1	1
European American	52	12.6	27.5	1	1
European American	55	11.25	26.1	1	1
European American	59	4.78	25.7	1	1
European American	61	4.16	24.4	1	1
European American	64	5.4	29.5	1	1
European American	66	38.3	24.2	1	0
European American	58	14.83	34.4	1	1
European American	67	6	27.1	1	1
European American	67	1.91	23.8	1	1
European American	72	10	28.8	1	1
European American	69	20.34	28.3	1	1
European American	66	3.61	30.6	1	1
European American	69	4.4	26.9	1	1
European American	65	5.09	25.8	1	1
European American	75	6.19	25.9	1	1
European American	86	765	40.7	1	0
European American	77	2	28.2	1	1
European American	50	5.14	31.6	1	1
European American	65	5	31	1	1
European American	59	9.6	25.1	1	1
European American	72	5.4	23.1	1	1
European American	56	8.5	23.7	1	1
European American	65	6	26.5	1	1
European American	57	9.8	28.1	1	1
European American	66	5.29	31	1	1
European American	59	6.22	44.1	1	1
European American	72	7.47	30.8	1	1
European American	71		24.7	1	1
European American	68	11	33.5	1	1
European American	78	11.5	33	1	1
European American	70	452.7	32.5	1	1
European American	75	5.43	27	1	1
European American	64	16.36	28.9	1	1
European American	52	3.88	28.5	1	1
European American	73	8.4		1	1
European American	64	3.3	29.5	1	1
European American	72	8.5	25.8	1	1
European American	67	3.8	29.4	1	1
European American	67	2.4	28.7	1	1
European American	77	23.3	29.3	1	1
European American	66	14.8	29.2	1	1
European American	59	4.11	24.3	1	1
European American	79	5.45	24.4	1	1
European American	71	7.2	29.7	1	0
European American	65	4.5	31.9	1	1
European American	59	5.6	30.5	1	1
European American	66	2.59	37.3	1	1
European American	60	0.81	27.8	1	1
European American	73	5.23	29.6	1	1
European American	63	4.2	25.4	1	1
European American	63	3.8	23.8	1	1
European American	72	20	33.8	1	1
European American	65	18.2	23.6	1	1
European American	65	2.79	30.5	1	1
European American	63	3.89	42.8	1	1
European American	72	6.4	26.3	1	1
European American	63	4.7	22.9	1	1
European American	56	2.2	30.3	1	1
European American	66	4.25	25	1	1
European American	63	4	33.5	1	1
European American	83	4.15	26.4	1	1
European American	61	5.45	23.6	1	1
European American	58	6.5	24.4	1	1
European American	68	5.2	28.3	1	1
European American	48	4.5	36.1	1	1
European American	58	5.4	23.7	1	1
European American	63	3.48	25.1	1	1
European American	59	4.37	27	1	1
European American	51	4.8	29.3	1	1
European American	64	152	20.7	1	1
European American	61	4.1	23.7	1	1
European American	79	6.74	34.6	1	1
European American	62	10.9	28.6	1	1
European American	65	5.72	30.6	1	1
European American	61	3.3	28.7	1	1
European American	71	16.8	25.4	1	1
European American	76	4.95	29.1	1	1
European American	64	4.2	26.6	1	1
European American	64	5.42	25.8	1	1
European American	58	6.8	27.8	1	1
European American	77	16.29	30.3	1	1
European American	63	11.9	20.1	1	1
European American	59	5	28.5	1	1
European American	55	4.3	28.5	1	1
European American	63	4.6	27.4	1	1
European American	63	5.35	24.8	1	0
European American	67	10	24.5	1	1
European American	63	4.6	30.8	1	1
European American	61	5.4	25.8	1	1
European American	67	2.81	25.1	1	1
European American	77	9	28.2	1	0
European American	76	80	23	1	1
European American	67	3.7	27	1	1
European American	64	6.34	36.5	1	1
European American	62	7.3	29.7	1	1
European American	66	7.4	30.3	1	1
European American	83	6.4	31.3	1	1
European American	70	40	24.4	1	1
European American	73	9.2	29	1	1
European American	63	71.64	26.9	1	1
European American	60	1.5	27.3	1	1
European American	68	0.97	39.2	1	1
European American	62	6	27.4	1	1
European American	61	4.6	31	1	1
European American	60	147.8	29.6	1	1
European American	61	8.9	33.2	1	0
European American	66	5.53	27.1	1	1
European American	74	6.8	26.1	1	1
European American	61	3.69	26.9	1	1
European American	65	3	31.6	1	0
European American	59	9.5	30.1	1	1
European American	60	6.4	27.8	1	1
European American	52	24.3	25.1	1	1
European American	66	7.2	34	1	1
European American	68	8	31.6	1	1
European American	78	9.05	28.4	1	1
European American	79	8	25.1	1	1
European American	63	6.8	28.1	1	1
European American	61	3.4	32.7	1	1
European American	64	4.8	35	1	1
European American	78	4.1	25.1	1	1
European American	65	16.9	25.4	1	1
European American	74	9.2	23	1	1
European American	85	3.42	33.8	1	1
European American	67	7.3	25.8	1	1
European American	64	12.9	21.7	1	1
European American	67	4.3	34.9	1	1
European American	63	9.8	21.2	1	1
European American	70	4.9	29.1	1	1
European American	62	2.8	33.4	1	1
European American	65	5.5	28	1	1
European American	58	8.86	28.8	1	1
European American	65	5.5	32	1	1
European American	63	7.4	28.6	1	1
European American	77	24.9	29.1	1	1
European American	44	6.67	35.8	1	1
European American	66	5.4	25.8	1	1
European American	53	3.3	29.6	1	1
European American	66	5.53	33.2	1	1
European American	68	2	29.1	1	1
European American	75	4.23	28.1	1	1
European American	59	5.54	39.1	1	1
European American	67	2	25.4	1	1
European American	65	5.2	39.6	1	1
European American	66	5.5	29.8	1	1
European American	56	4.6	30.5	1	1
European American	64	125.87	26.5	1	0
European American	58	38	25.7	1	1
European American	58	9.1	28.2	1	1
European American	64	3.1	27.1	1	1
European American	70	6.08	33.2	1	1
European American	70	4.7	27.9	1	1
European American	57	4.91	27.5	1	1
European American	64	14.71	29.5	1	1
European American	66	9	25.8	1	1
European American	75	4.3	25.6	1	0
European American	71	5.7	36.9	1	1
European American	58	14.7	32.7	1	1
European American	67	6.6	34.2	1	1
European American	58	1.55	22.7	1	1
European American	66	6.3	24.3	1	1
European American	66		27.5	1	1
European American	68	4.99	27.3	1	0
European American	71	535.7	26.7	1	1
European American	58	4.6	30.7	1	1
European American	48	4.7	26.5	1	1
European American	57	15.3	24.5	1	1
European American	69	5.55	33.7	1	1
European American	71	5.7	23.7	1	1
European American	66	4.9	26.3	1	1
European American	76	9.4	26.5	1	1
European American	68	16.27	29.1	1	1
European American	58	5.4	29.1	1	1
European American	71	4.33	20.5	1	1
European American	60	6.63	23.6	1	1
European American	56	5.35	25.8	1	1
European American	58	23	19.3	1	1
European American	64	10.3	30.8	1	1
European American	79	10	23.7	1	1
European American	65	10.7	19.8	1	1
European American	63	8.3	20.9	1	1
European American	63	7.85	36.5	1	0
European American	59	3	25	1	1
European American	73	6.1	27.6	1	1
European American	61	5.02	26.2	1	1
European American	70	5.8	30.3	1	1
European American	64	9.8	29.4	1	1
European American	73	6	28.9	1	1
European American	56	7.8	39.3	1	1
European American	78	21	25.5	1	1
European American	64	6.3	27.4	1	1
NZ-MPEA	55	15.7	25	0	1
NZ-MPEA	58	16.6	23	1	0
NZ non-MPEA	78	12	26	0	0
NZ non-MPEA	51	4.4	21	0	1
NZ non-MPEA	67	4.5	31	0	0
NZ non-MPEA	77	26	30	0	0
NZ non-MPEA	76	85	35	1	1
NZ non-MPEA	73	8.5	25	1	1
NZ non-MPEA	68	5.4	28	1	0
NZ non-MPEA	75	9.1	26	1	0
NZ non-MPEA	73	6.6	27	0	1
NZ non-MPEA	66	2.6	21	1	1
NZ non-MPEA	76	180	25	1	1
NZ non-MPEA	67	6.5	22	1	0
NZ non-MPEA	60	4.9	27	0	1
NZ non-MPEA	85	15	25	0	0
NZ non-MPEA	70	11.2	25	1	1
NZ non-MPEA	66	6.4	29	1	1
NZ non-MPEA	59	14.3	29	0	1
NZ non-MPEA	63	7.5	22	1	0
NZ non-MPEA	68	4.7	26	0	1
NZ non-MPEA	71	2.1	25	0	0
NZ non-MPEA	71	17	27	1	1
NZ non-MPEA	45		26	1	1
NZ non-MPEA	76	10.9	27	1	1
NZ non-MPEA	76		30	1	1
NZ non-MPEA	60	12	29	0	1
NZ non-MPEA	69	12	21	1	0
NZ non-MPEA	59	14.9	24	0	1
NZ non-MPEA	77	6.5	23	0	0
NZ non-MPEA	52	6.5	27	0	1
NZ non-MPEA	66	3.9	24	1	1
NZ non-MPEA	71	5	27	0	1
NZ non-MPEA	56	6	30	0	1
NZ non-MPEA	76	9.6	29	1	1
NZ non-MPEA	60		27	0	1
NZ non-MPEA	57		25	0	1
NZ non-MPEA	57		29	0	1
NZ non-MPEA	62	13.7	23	0	0
NZ non-MPEA	75		31	1	1
NZ non-MPEA	71	13.2	23	1	0
NZ non-MPEA	56	19.2	29	1	1
NZ non-MPEA	68	6.6	26	1	1
NZ non-MPEA	62	6.2	27	1	1
NZ non-MPEA	69	24	29	0	1
NZ non-MPEA	66	5.9	25	0	1
NZ non-MPEA	47	4.2	29	1	1
NZ non-MPEA	62	3.7	23	0	1
NZ non-MPEA	75	10.5	27	1	1
NZ non-MPEA	64		22	1	0
NZ non-MPEA	70	1.6	22	1	1
NZ non-MPEA	48	5.5	25	1	1
NZ non-MPEA	61	22	32	1	1
NZ non-MPEA	51	19.2	27	1	0
NZ non-MPEA	77	20	26	1	1
NZ non-MPEA	58	7	26	0	1
NZ non-MPEA	78	8.6	25	1	0
NZ non-MPEA	68	8.1	24	1	1
NZ non-MPEA	76	7.2	30	1	1
NZ non-MPEA	48	7.3	29	0	1
NZ non-MPEA	67	10.3	25	0	1
NZ non-MPEA	58	10	23	0	1
NZ non-MPEA	62	4.9	26	1	1
NZ non-MPEA	61	30	27	0	1
NZ non-MPEA	64	9.3	30	0	1
NZ non-MPEA	60	6.3	25	0	1
NZ non-MPEA	65	5	24	1	0
NZ non-MPEA	63	6	28	1	1
NZ non-MPEA	52	7.5	24	0	1
NZ non-MPEA	59		28	0	1
NZ non-MPEA	68	10.2	31	0	1
NZ non-MPEA	59	8.7	26	0	1
NZ non-MPEA	66	6.6	24	0	1
NZ non-MPEA	72	13.3	24	0	1
NZ non-MPEA	62	8	29	1	1
NZ non-MPEA	60	6	22	0	1
NZ non-MPEA	48	3.1	40	0	1
NZ non-MPEA	69	2.2	30	0	0
NZ non-MPEA	49	5.1	25	0	1
NZ non-MPEA	55	11.8	27	0	0
NZ non-MPEA	77	8	26	1	1
NZ non-MPEA	65	7.9	27	1	1
NZ non-MPEA	69	5.8	24	1	1
NZ non-MPEA	73	7.3	30	1	1
NZ non-MPEA	64	2.6	32	1	0
NZ non-MPEA	54	3.7	30	0	1
NZ non-MPEA	78	23.3	26	1	1
NZ non-MPEA	88	7.2	27	0	1
NZ non-MPEA	60	14.8	28	1	1
NZ non-MPEA	69	8.4	27	1	1
NZ non-MPEA	56	5.7	26	1	1
NZ non-MPEA	59	6.6	40	1	1
NZ non-MPEA	50	4.7	27	1	1
NZ non-MPEA	71	7.3	28	0	1
NZ non-MPEA	64	7.5	31	1	1
NZ non-MPEA	64	5.2	25	1	0
NZ non-MPEA	68	5.5	28	0	1
NZ non-MPEA	69	5.2	35	1	0
NZ non-MPEA	70	5.1	24	0	0
NZ non-MPEA	79	32	26	0	0
NZ non-MPEA	67	8	27	0	0
NZ non-MPEA	68	6.4	23	0	1
NZ non-MPEA	51	4.7	25	0	1
NZ non-MPEA	78	13.8	26	1	0
NZ non-MPEA	62	7.7	25	1	1
NZ non-MPEA	83	44.2	28	1	0
NZ non-MPEA	57	4.2	26	0	1
NZ non-MPEA	68	12.6	29	1	1
NZ non-MPEA	71	45.3	29	1	1
NZ non-MPEA	81	20.6	33	1	1
NZ non-MPEA	68	28.4	26	1	0
NZ non-MPEA	61	6.3	27	0	0
NZ non-MPEA	66	2.1	28	1	1
NZ non-MPEA	89	41	25	1	1
NZ non-MPEA	72	10.3	27	1	1
NZ non-MPEA	85	23	25	1	1
NZ non-MPEA	68		34	0	1
NZ non-MPEA	75	19	26	0	0
NZ non-MPEA	51		28	0	1
NZ non-MPEA	48		27	1	0
NZ non-MPEA	76	7.8	37	1	0
NZ non-MPEA	61	7.5	22	0	1
NZ non-MPEA	56		25	0	1
NZ non-MPEA	79	14.5	23	0	1
NZ non-MPEA	50	5.8	24	0	1
NZ non-MPEA	68	9.7	25	0	1
NZ non-MPEA	57	4.1	24	1	1
NZ non-MPEA	66		28	0	0
NZ non-MPEA	76	9.7	31	1	1
NZ non-MPEA	62	5.6	32	0	1
NZ non-MPEA	74	18.3	26	0	1
NZ non-MPEA	75	8.6	40	1	1
NZ non-MPEA	55	30	22	1	1
NZ non-MPEA	74	17	24	0	0
NZ non-MPEA	62	12.7	28	0	1
NZ non-MPEA	60		25	1	1
NZ non-MPEA	85	265	28	0	0
NZ non-MPEA	70	8.8	28	1	0
NZ non-MPEA	67		29	0	1
NZ non-MPEA	50	3.3	31	1	0
NZ non-MPEA	70		31	1	1
NZ non-MPEA	52		17	0	0
NZ non-MPEA	66	24.1	22	1	1
NZ non-MPEA	62	118	28	0	1
NZ non-MPEA	68	54	25	0	0
NZ non-MPEA	68		23	1	1
NZ non-MPEA	63		31	0	1
NZ non-MPEA	49		30	0	1
NZ non-MPEA	69		22	1	1
NZ non-MPEA	65		26	0	1
NZ non-MPEA	70	12	29	1	0
NZ non-MPEA	69		35	0	0
NZ non-MPEA	73		24	0	0
NZ non-MPEA	50		32	1	1
NZ non-MPEA	65		36	1	0
NZ non-MPEA	69	6.9	32	0	0
NZ non-MPEA	69	15.7	29	0	1
NZ non-MPEA	67	8.9	31	1	1
NZ non-MPEA	62		25	0	1
NZ non-MPEA	67		24	1	1
NZ non-MPEA	61		31	0	1
NZ non-MPEA	56		27	1	1
NZ non-MPEA	58		23	0	1
NZ non-MPEA	65		26	1	0
NZ non-MPEA	63	19	26	1	1
NZ non-MPEA	59		25	0	1
NZ non-MPEA	54		24	0	1
NZ non-MPEA	64	13	36	0	0
NZ non-MPEA	73	8.2	23	1	0
NZ non-MPEA	56		29	0	1
NZ non-MPEA	64		31	0	1
NZ non-MPEA	69	6.7	30	1	1
NZ non-MPEA	75	10.3	33	1	1
NZ non-MPEA	50	4	28	0	0
NZ non-MPEA	51	15.9	26	0	0
NZ non-MPEA	75	8.1	29	0	0
NZ non-MPEA	69		24	0	0
NZ non-MPEA	72	73	31	1	1
NZ non-MPEA	85	163	26	1	1
NZ non-MPEA	60		26	0	0
NZ non-MPEA	58		29	1	1
NZ non-MPEA	58		34	1	1
NZ non-MPEA	62		25	0	0
NZ non-MPEA	64	85	29	1	0
NZ non-MPEA	79	13.8	30	1	1
NZ non-MPEA	60	6	24	1	1
NZ non-MPEA	61	5	29	1	1
NZ non-MPEA	79	7.2	21	1	0
NZ non-MPEA	45	5.3	27	0	1
NZ non-MPEA	60	6.3	27	1	1
NZ non-MPEA	54		29	1	1
NZ non-MPEA	64	100	29	1	0
NZ non-MPEA	56	4.8	28	1	1
NZ non-MPEA	63	6.8	25	0	0
NZ non-MPEA	62	9	27	1	1
NZ non-MPEA	57	7	32	1	1
NZ non-MPEA	60	11	25	1	0
NZ non-MPEA	68	11.8	28	0	1
NZ non-MPEA	82	8.6	25	1	0
NZ non-MPEA	54	12	32	1	0
NZ non-MPEA	61	7.9	27	1	0
NZ non-MPEA	63	6.7	26	1	1
NZ non-MPEA	70	5.1	25	1	1
NZ non-MPEA	70	3.8	23	1	1
NZ non-MPEA		6.8	30	0	1
NZ non-MPEA			26	0	1
NZ non-MPEA	51	4.2	27	1	1
NZ non-MPEA	59	5.6	34	1	1
NZ non-MPEA	64	10.5	26	1	1
NZ non-MPEA	63	23	29	1	1
NZ non-MPEA	71	10.2	25	0	1
NZ non-MPEA	71	4.5	26	0	1
NZ non-MPEA	65	15.5	21	0	1
NZ non-MPEA	54	5.2	25	1	1
NZ non-MPEA	68	5.4	29	0	1
NZ non-MPEA	69	15.5	26	1	1
NZ non-MPEA	53	3.6	31	0	0
NZ non-MPEA	75	22	23	1	1
NZ non-MPEA	60	50	31	1	1
NZ non-MPEA	69	35.4	18	1	1
NZ non-MPEA	81	40	32	1	1
NZ non-MPEA	68	4.1	26	0	1
NZ non-MPEA	57	100.1	27	0	1
NZ non-MPEA	69	19	33	1	0
NZ non-MPEA	77	22	18	1	0
NZ non-MPEA	55	15.8	28	0	1
NZ non-MPEA	63	7	25	1	1
NZ non-MPEA	65	6.6	32	1	1
NZ non-MPEA	56	18.4	26	1	1
NZ non-MPEA	68	10.5	32	0	1
NZ non-MPEA	63	4.8	26	0	1
NZ non-MPEA	68	51.9	20	1	1
NZ non-MPEA	78	7.8	28	1	0
NZ non-MPEA	74	12	28	1	0
NZ non-MPEA	71	41.4	37	1	1
NZ non-MPEA	54	118	38	1	1
NZ non-MPEA	71	6.5	25	0	0
NZ non-MPEA	78	22	27	1	0
NZ non-MPEA	74		25	0	0
NZ non-MPEA	76	12.2	32	0	1
NZ non-MPEA	50	8.7	37	1	1
NZ non-MPEA	67	26	30	1	0
NZ non-MPEA	56	28	22	1	1
NZ non-MPEA	71	9	34	0	1
NZ non-MPEA	55	85	33	1	1
NZ non-MPEA	57	5.8	23	0	1
NZ non-MPEA	55	5.4	27	1	1
NZ non-MPEA	77	16.7	25	1	1
NZ non-MPEA	63	10.4	23	1	1
NZ non-MPEA	77	14.7	25	1	1
NZ non-MPEA	72	13	30	1	1
NZ non-MPEA	72	9.1	26	1	1
NZ non-MPEA	52	8.2	18	0	0
NZ non-MPEA	76	15.3	31	1	0
NZ non-MPEA	56	4.3	26	1	1
NZ non-MPEA	68	8.8	25	1	0
NZ non-MPEA	69	5.6	21	1	1
NZ non-MPEA	68	19.7	28	1	0
NZ non-MPEA	64	20.4	25	1	1
NZ non-MPEA	75	3.4	23	1	0
NZ non-MPEA	86	17.7	26	0	1
NZ non-MPEA	68	5.9	29	0	0
NZ non-MPEA	49	4.4	28	0	1
NZ non-MPEA	79	17.6	30	0	0
NZ non-MPEA	66	7.9	28	1	1
NZ non-MPEA	73	0.38	22	0	1
NZ non-MPEA	57	3.7	35	0	1
NZ non-MPEA	76	3.7	23	0	1
NZ non-MPEA	78	22	24	0	0
NZ non-MPEA	69	9.7	32	1	1
NZ non-MPEA	61	12.6	27	0	0
NZ non-MPEA	64	8.7	25	1	0
NZ non-MPEA	66	26.8	33	0	1
NZ non-MPEA	67	20.3	28	0	1
NZ non-MPEA	74	15.5	28	0	1
NZ non-MPEA	55	20	31	0	1
NZ non-MPEA	54	11.4	27	1	1
NZ non-MPEA	70	1.5	28	1	1
NZ non-MPEA	74	7.6	25	0	1
NZ non-MPEA	72	6.1	25	0	1
NZ non-MPEA	62	7	33	0	0
NZ non-MPEA	68	1.1	22	0	1
NZ non-MPEA	68	4.7	32	1	1
NZ non-MPEA	68	5.7	27	1	1
NZ non-MPEA	81	5.6	31	0	1
NZ non-MPEA	48	3.2	26	0	0
NZ non-MPEA	70	12.5	27	1	1
NZ non-MPEA	69	11.3	30	1	1
NZ non-MPEA	50	1.3	31	1	0
NZ non-MPEA	68	6.1	30	1	1
NZ non-MPEA	55	12.3	24	1	1
NZ non-MPEA	73	7.9	19	1	0
NZ non-MPEA	58	19	33	1	1
NZ non-MPEA	71	15	28	0	1
NZ non-MPEA	54	6.2	32	1	1
NZ non-MPEA			30	0	1
NZ non-MPEA	58	5.7	29	1	1
NZ non-MPEA	55	24.2	31	0	1
NZ non-MPEA	60	8.3	25	1	1
NZ non-MPEA	60	4.5	28	1	1
NZ non-MPEA	64	5.8	22	1	1
NZ non-MPEA	65	6.7	25	0	1
NZ non-MPEA	73	8.5	32	1	1
NZ non-MPEA	59	8.6	34	0	0
NZ non-MPEA	64	25	22	1	1
NZ non-MPEA	66	5.2	27	0	1
NZ non-MPEA	75	9.1	26	1	1
NZ non-MPEA	63	6.5	26	1	1
NZ non-MPEA	66	6.3	25	0	1
NZ non-MPEA	64	9.9	29	0	1
NZ non-MPEA	63	5.7	34	1	1
NZ non-MPEA	66	10.8	26	1	1
NZ non-MPEA	63	19.6	24	1	1
NZ non-MPEA	79	17.3	24	1	0
NZ non-MPEA	68	24	25	0	0
NZ non-MPEA	62	5.4	26	0	1
NZ non-MPEA	67	6	30	1	1
NZ non-MPEA	69	16.6	31	1	1
NZ non-MPEA	73	15.3	25	1	1
NZ non-MPEA	74	6.5	23	1	1
NZ non-MPEA	52	4.3	32	0	0
NZ non-MPEA	61	4.6	29	0	1
NZ non-MPEA	71	9.8	29	0	1
NZ non-MPEA	63	12.2	33	0	1
NZ non-MPEA	60	6.6	31	0	1
NZ non-MPEA	69	5.9	25	0	1
NZ non-MPEA	72	12.2	28	0	0
NZ non-MPEA	74	1.4	24	1	1
NZ non-MPEA	54	20.2	28	1	1
NZ non-MPEA	61	500	34	1	1
NZ non-MPEA	71	8	26	1	1
NZ non-MPEA	61	5.8	30	0	1
NZ non-MPEA	66	5.7	21	0	0
NZ non-MPEA	70	22.4	22	1	1
NZ non-MPEA	53	110	26	0	0
NZ non-MPEA	58	13	25	0	1
NZ non-MPEA	60	13.6	27	1	0
NZ non-MPEA	56	5.6	25	0	1
NZ non-MPEA	71	12	28	1	1
NZ non-MPEA	67	4.8	31	0	0
NZ non-MPEA	60	10.5	28	0	0
NZ non-MPEA	70	7	22	0	1
NZ non-MPEA	70	0.8	27	1	1
NZ non-MPEA	63	6	24	1	1
NZ non-MPEA	62	9.7	29	1	1
NZ non-MPEA	63	7	28	1	1
NZ non-MPEA	53		24	1	1
NZ non-MPEA	64	7.7	29	0	0
NZ non-MPEA	63	13.8	33	0	0
NZ non-MPEA	70	5.1	23	1	0
NZ non-MPEA	64	6.3	24	1	1
NZ non-MPEA	66	5.5	29	0	0
NZ non-MPEA	59	4.4	30	1	1
NZ non-MPEA	82	19.5	24	0	1
NZ non-MPEA	73	28	21	1	1
NZ non-MPEA	68		25	1	0
NZ non-MPEA	61	9	28	1	1
NZ non-MPEA	69	6.7	27	1	1
NZ non-MPEA	68	6.1	25	1	0
NZ non-MPEA	62	10.8	28	0	1
NZ non-MPEA	65	13.2	32	1	0
NZ non-MPEA	67	8.5	30	1	1
NZ non-MPEA	63	7.4	29	1	0
NZ non-MPEA	72	23.3	34	1	1
NZ non-MPEA	66	5.2	25	1	1
NZ non-MPEA	64	6.1	27	1	1
NZ non-MPEA	68	6.4	34	1	0
NZ non-MPEA	58	8.1	27	0	1
NZ non-MPEA	65	5.6	28	0	1
NZ non-MPEA	62	6.1	31	0	1
NZ non-MPEA	59	4.4	23	1	1
NZ non-MPEA	68	10	24	0	1
NZ non-MPEA	64	14.8	26	0	1
NZ non-MPEA	66	4.7	23	1	1
NZ non-MPEA	80	13.3	30	1	1
NZ non-MPEA	64	4.4	32	1	1
NZ non-MPEA	72	8.9	24	0	1
NZ non-MPEA	63	12	27	1	1
NZ non-MPEA	68	6.2	24	0	1
NZ non-MPEA	75	15	25	0	1
NZ non-MPEA	56	9.7	28	0	1
NZ non-MPEA	62	4.6	21	0	0
NZ non-MPEA	84	17.8	26	1	0
NZ non-MPEA	68	19	24	1	1
NZ non-MPEA	60	5.9	31	1	0
NZ non-MPEA	60	7.2	29	1	1
NZ non-MPEA	66	2	25	0	1
NZ non-MPEA	59	6.1	27	1	1
NZ non-MPEA	63	4.3	32	1	1
NZ non-MPEA	69	12.8	28	1	1
NZ non-MPEA	74	323	27	0	0
NZ non-MPEA	61	11.7	33	1	1
NZ non-MPEA	69	6	33	0	1
NZ non-MPEA	73	9.8	25	1	1
NZ non-MPEA	64	5.2	24	0	1
NZ non-MPEA	64	6.8	28	1	1
NZ non-MPEA	72	44	25	0	1
NZ non-MPEA	61	2.5	25	0	0
NZ non-MPEA	67	2.1	23	0	0
NZ non-MPEA	70	8.8	31	1	1
NZ non-MPEA	71	11	27	1	1
NZ non-MPEA	81	33	26	1	1
NZ non-MPEA	60	5.3	27	0	1
NZ non-MPEA	77	2	25	1	1
NZ non-MPEA	66	6.3	29	0	0
NZ non-MPEA	79	22	22	1	1
NZ non-MPEA	68	5.5	29	0	1
NZ non-MPEA	64	21	26	1	1
NZ non-MPEA	62	5.9	24	1	1
NZ non-MPEA	79	36	28	0	1
NZ non-MPEA	76	28	29	1	1
NZ non-MPEA	80	13.6	27	0	0
NZ non-MPEA	57	5.6	25	1	1
NZ non-MPEA	69	10.6	29	1	1
NZ non-MPEA	68	4.5	27	0	0
NZ non-MPEA	66	27	22	1	1
NZ non-MPEA	63	13.7	31	1	1
NZ non-MPEA	69	20	29	0	0
NZ non-MPEA	53	5.4	31	1	0
NZ non-MPEA	75	10.7	36	0	0
NZ non-MPEA	71	8.1	33	0	1
NZ non-MPEA	74	5.7		0	1
NZ non-MPEA	57	17.1	30	0	1
NZ non-MPEA	61	4.6	26	0	1
NZ non-MPEA	74	5.6	22	1	0
NZ non-MPEA	74	7.5	27	1	1
NZ non-MPEA	75	9.8	27	0	0
NZ non-MPEA	65	20	34	1	0
NZ non-MPEA	62	7.1	23	0	1
NZ non-MPEA	68	8.2	33	1	1
NZ non-MPEA	79	32	22	1	0
NZ non-MPEA	62	7.1	33	1	1
NZ non-MPEA	73	13	28	1	0
NZ non-MPEA	56	5.5	30	0	1
NZ non-MPEA	69	0.9	29	1	1
NZ non-MPEA	62	6.8	37	1	1
NZ non-MPEA	46	47	25	1	1
NZ non-MPEA	67	5.8	28	1	1
NZ non-MPEA	76	9.3	28	1	0
NZ non-MPEA	76	5.5	23	1	0
NZ non-MPEA	73	14	28	1	1
NZ non-MPEA	67	4.8	30	0	1
NZ non-MPEA	74	11.8	22	1	1
NZ non-MPEA	69	5.6	31	0	1
NZ non-MPEA	71	8.3	22	1	1
NZ non-MPEA	63	6.2	27	1	1
NZ non-MPEA	71	12.2	32	1	0
NZ non-MPEA	74	8.3	30	0	1
NZ non-MPEA	55	7.2	33	0	1
NZ non-MPEA	74	10.5	22	0	1
NZ non-MPEA	68	6.7	28	1	1
NZ non-MPEA	72	21.9	28	0	1
NZ non-MPEA	53	5.2	28	0	1
NZ non-MPEA	65	16	31	0	0
NZ non-MPEA	68	22	27	1	0
NZ non-MPEA	71	36	35	1	1
NZ non-MPEA	78	8.7	27	0	1
NZ non-MPEA	76	13.2	29	0	0
NZ non-MPEA	74	14	27	0	1
NZ non-MPEA	58	33	41	1	0
NZ non-MPEA	64	7.9	27	1	1
NZ non-MPEA	69	7	23	1	0
NZ non-MPEA	51	4.5	21	0	1
NZ non-MPEA	68	20	21	1	1
NZ non-MPEA	58	7.5	25	1	1
NZ non-MPEA	65	9.3	27	0	1
NZ non-MPEA	74	13.7	26	1	1
NZ non-MPEA	65	40	28	1	0
NZ non-MPEA	74	15.6	25	0	0
NZ non-MPEA	64	9.6	29	0	1
NZ non-MPEA	73	1600	26	1	0
NZ non-MPEA	73	8.7	32	0	0
NZ non-MPEA	57	7.4	29	0	1
NZ non-MPEA	73	215	19	1	0
NZ non-MPEA	44	6.8	27	0	1
NZ non-MPEA	68	8.3	28	1	1
NZ non-MPEA	72	13.2	26	0	1
NZ non-MPEA	73	9.4	22	1	1
NZ non-MPEA	65	46	27	1	1
NZ non-MPEA	67	11.3	27	1	1
NZ non-MPEA	79	16.1	26	1	1
NZ non-MPEA	76	9.9	24	0	0
NZ non-MPEA	80	14.8	28	0	1
NZ non-MPEA	70	9.9	24	1	1
NZ non-MPEA	48	3.7	23	0	1
NZ non-MPEA	62	15.7	23	0	0
NZ non-MPEA	73	15.1	29	1	1
NZ non-MPEA	60	5.8	33	0	1
NZ-MPEA	70	12.9	37	1	1
NZ-MPEA	68	8.1	34	1	1
NZ-MPEA	77	8.3	33	1	1
NZ-MPEA	56	36	27	0	1
NZ-MPEA	51	4.6	31	1	0
NZ non-MPEA	66	4.7	29	1	0
NZ non-MPEA	64	13	26	1	1
NZ non-MPEA	63	9.2	23	1	1
NZ non-MPEA	60	4.2			0
NZ non-MPEA	53				0
NZ non-MPEA	70	9.1	25	1	0
NZ non-MPEA	48	12.1	21	1	0
NZ non-MPEA	63	5.4	24	0	0
NZ non-MPEA	63	10.6	24	0	1
NZ non-MPEA	51	7.1	22	1	1
NZ non-MPEA	57	8.5	25	1	1
NZ non-MPEA	63	15.4	21	0	1
NZ-MPEA	76	25.6	30	1	0
NZ-MPEA	59	18.3	28	1	1
NZ-MPEA	68	5.2	38	0	0
NZ-MPEA	66	7.2	24	0	0
NZ-MPEA	68	14	33	1	0
NZ-MPEA	69	6.1	29	0	0
NZ-MPEA	63	8	32	1	0
NZ-MPEA	72	11.6	25	1	1
NZ-MPEA	72	16	30	1	0
NZ-MPEA	65	33	23	1	1

## Sheet:  US NZ controls withoutgenotype
Self-reported ethnicity	ageatinterview	PSA	BMI at study entry	Ever-smoker	Alcohol consumer
African American	59	0.001	28.9	1	0
African American	49	0.001	39.3	0	0
African American	67	0.005154	24.8	1	1
African American	65	0.007423	30.7	0	0
African American	71	0.020293	36	1	1
African American	77	0.024661	24.3	1	1
African American	65	0.025234	29.1	1	1
African American	56	0.02699	25.6	0	1
African American	62	0.040013	30.5	0	1
African American	59	0.044011	25.1	1	0
African American	62	0.045446	24.7	1	1
African American	56	0.046491	38.4	0	1
African American	60	0.051235	30.6	1	1
African American	61	0.053486	36.7	0	1
African American	73	0.053732	43.9	1	0
African American	50	0.053855	40.4	0	1
African American	72	0.056487	26.3	0	0
African American	54	0.058111	29.6	1	1
African American	48	0.058294	37.2	1	1
African American	51	0.060339	26.8	0	1
African American	62	0.060834	41.3	1	1
African American	61	0.062577	28.5	0	1
African American	58	0.065177	22.9	1	1
African American	58	0.065588	23.6	1	1
African American	61	0.065781	31.2	0	1
African American	58	0.065946	25.8	1	1
African American	57	0.066912	31.9	1	1
African American	54	0.069093	28.9	0	0
African American	60	0.069907	35.7	1	1
African American	58	0.070862	22.5	1	1
African American	58	0.072703	31.7	0	1
African American	61	0.074231	40.7	1	1
African American	53	0.077178	35.6	0	1
African American	63	0.077364	24.7	1	1
African American	58	0.078072	33	0	1
African American	78	0.079557	27.3	0	1
African American	63	0.082571	35.5	1	1
African American	51	0.083244	41.5	0	0
African American	67	0.084103	33.9	0	0
African American	58	0.087023	39.1	1	1
African American	64	0.100048	30.1	1	1
African American	62	0.1006	35.2	1	1
African American	67	0.10154	25.7	1	1
African American	65	0.103247	33.9	1	1
African American	53	0.103598	33.1	1	1
African American	69	0.105524	18.2	0	1
African American	61	0.112959	39.9	0	1
African American	58	0.114585	27.6	1	1
African American	59	0.116045	23.1	1	1
African American	59	0.118565	28.1	1	1
African American	65	0.121052	31.2	1	1
African American	69	0.123409	34.8	1	1
African American	60	0.131517	25.8	0	1
African American	56	0.132334	30.9	1	1
African American	55	0.133491	27.9	1	1
African American	64	0.133757	29.8	1	1
African American	66	0.136315	31.5	1	1
African American	63	0.136694	30.3	1	1
African American	52	0.137024	40	1	0
African American	49	0.140515	29.2	1	1
African American	77	0.141863	29.8	1	0
African American	48	0.143584	38	1	1
African American	64	0.143991	25.9	1	1
African American	61	0.146448	34.3	1	1
African American	66	0.146807	35.3	1	1
African American	61	0.148392	22.7	1	0
African American	53	0.152071	47.4	0	0
African American	63	0.152236	20.3	1	1
African American	61	0.153461	40.9	0	0
African American	57	0.153778	26.5	1	1
African American	64	0.154541	30.3	1	1
African American	79	0.155021	21.4	1	0
African American	56	0.155573	30.6	0	0
African American	50	0.1564	25.4	0	1
African American	62	0.158696	21.7	0	0
African American	66	0.159155	32.1	1	1
African American	51	0.164412	25.9	1	1
African American	72	0.165371	40.4	0	1
African American	64	0.165866	37.8	0	0
African American	66	0.169732	45.3	0	1
African American	59	0.170049	28.4	1	1
African American	80	0.170706	30.3	1	1
African American	60	0.172741	34.9	1	1
African American	62	0.172825	35.2	0	1
African American	75	0.174973	28.4	1	1
African American	65	0.178459	37.9	1	1
African American	53	0.179231	34.3	1	1
African American	53	0.18094	25	0	1
African American	58	0.181258	28.9	1	1
African American	64	0.189397	44.6	1	1
African American	52	0.192061	24.3	0	1
African American	73	0.193535	27.4	0	1
African American	65	0.193701	28.8	1	1
African American	47	0.196301	33	0	1
African American	57	0.197896	25.8	1	1
African American	74	0.198184	25	0	1
African American	58	0.200076	46.7	1	1
African American	76	0.201667	21.2	0	0
African American	57	0.203353	32.4	1	1
African American	66	0.204957	36.8	1	1
African American	64	0.205442	33.7	0	1
African American	66	0.205607	30.7	1	1
African American	64	0.206048	46.2	0	0
African American	74	0.206655	29.4	0	0
African American	57	0.207107	24.4	0	1
African American	57	0.208966	22.9	1	1
African American	57	0.209286	30.7	1	1
African American	51	0.209694	31.9	0	1
African American	57	0.212503	26.5	1	1
African American	61	0.213888	28.7	0	1
African American	52	0.218087	28.6	0	0
African American	74	0.218708	30.1	1	1
African American	58	0.218862	25.8	1	1
African American	56	0.219573	23.9	1	1
African American	68	0.220236	28.7	1	1
African American	64	0.221467	30.8	0	1
African American	62	0.227454	23.7	1	1
African American	72	0.227578	35.6	1	1
African American	62	0.228129	26.5	0	0
African American	63	0.229342	39.2	1	1
African American	64	0.234021	20.7	1	0
African American	63	0.23469	36.3	1	1
African American	77	0.238915	23.7	1	1
African American	64	0.2392	31	1	0
African American	82	0.241358	23.3	0	1
African American	66	0.243641	34.4	0	1
African American	57	0.244415	33.3	0	0
African American	73	0.246364	43.6	1	1
African American	57	0.248662	22.4	0	0
African American	56	0.251819	32.5	1	1
African American	48	0.253356	31.2	0	1
African American	62	0.25338	30.2	1	1
African American	68	0.25636	32.5	1	1
African American	63	0.256976	38.2	0	1
African American	49	0.257662	30.1	1	0
African American	62	0.258507	28.5	1	1
African American	75	0.2598	23.1	1	1
African American	66	0.265502	30.7	1	1
African American	72	0.26607	25.9	1	1
African American	66	0.267498	28	0	1
African American	56	0.270683	25.1	0	0
African American	57	0.274645	34.9	1	1
African American	51	0.274776	29	0	0
African American	59	0.275872	23.9	0	1
African American	60	0.27718	33	0	0
African American	63	0.277259	24.8	1	1
African American	58	0.277284	28.4	0	1
African American	67	0.277417	24.4	1	1
African American	61	0.283978	23	1	1
African American	57	0.285776	23.1	0	0
African American	61	0.287628	25	1	1
African American	49	0.28833	29.4	0	1
African American	59	0.289009	19.6	1	1
African American	63	0.290894	31.5	0	1
African American	63	0.294629	25.5	1	1
African American	78	0.296529	24.4	1	0
African American	62	0.297024	44.9	1	1
African American	76	0.299824	25.1	1	1
African American	54	0.301232	28.7	0	1
African American	62	0.302122	27.9	0	1
African American	57	0.303918	20.4	1	1
African American	68	0.304248	26.1	1	0
African American	55	0.305826	32.2	0	1
African American	63	0.307729	32.6	1	1
African American	64	0.309601	43.9	1	1
African American	71	0.311646	28.8	1	1
African American	55	0.317903	33.9	1	1
African American	56	0.320999	36.8	0	1
African American	58	0.321251	33	0	1
African American	56	0.321657	31.4	0	0
African American	69	0.322373	36.8	1	1
African American	63	0.327454	22.2	1	1
African American	63	0.33074	35.7	1	0
African American	72	0.33213	34.9	0	0
African American	74	0.3397	29.6	1	1
African American	56	0.340232	34.9	0	0
African American	50	0.343698	31.9	1	1
African American	68	0.34393	26.4	0	0
African American	70	0.344264	21.1	1	1
African American	69	0.346055	25.1	0	0
African American	67	0.35169	30	1	1
African American	59	0.354325	29.6	1	0
African American	60	0.356108	28.2	0	1
African American	67	0.356661	31.5	1	0
African American	49	0.357826	31.5	0	0
African American	66	0.366567	27.6	1	1
African American	63	0.367101	39.5	0	1
African American	57	0.369938	34.5	1	1
African American	66	0.371733	28.2	0	0
African American	67	0.373122	22.9	1	1
African American	60	0.373877	28.5	1	1
African American	60	0.375082	20.7	1	1
African American	56	0.384228	25.8	1	1
African American	64	0.385437	32.3	1	1
African American	70	0.386548	33.5	1	1
African American	68	0.387035	26.5	1	0
African American	56	0.388205	38.7	0	0
African American	63	0.393754	34.2	1	1
African American	65	0.393999	26.6	0	0
African American	63	0.395978	21.8	1	1
African American	68	0.399583	26.4	1	0
African American	63	0.402206	27	1	0
African American	56	0.405233	23	0	1
African American	54	0.415326	30.8	0	0
African American	55	0.417454	28.2	0	1
African American	74	0.418902	27.4	1	1
African American	57	0.422709	33	1	0
African American	69	0.423305	34.1	1	1
African American	83	0.425213	21.2	1	0
African American	60	0.427462	26.6	1	1
African American	55	0.430838	26.8	1	1
African American	71	0.431842	37.9	0	0
African American	60	0.432547	32.1	0	1
African American	68	0.4332	31.6	1	1
African American	61	0.436408	26.3	1	0
African American	77	0.436478	21.6	1	0
African American	64	0.437156	41.6	1	1
African American	82	0.437637	30	0	1
African American	64	0.443249	24.1	1	1
African American	65	0.450004	28	1	1
African American	59	0.450317	29.2	0	0
African American	61	0.457297	28	1	1
African American	70	0.461501	23.1	0	1
African American	61	0.463653	27.2	0	0
African American	62	0.47056	25.1	1	1
African American	59	0.474802	29	1	1
African American	66	0.474951	33.4	1	1
African American	59	0.479056	27.8	1	1
African American	61	0.480877	31.2	0	0
African American	57	0.487496	35.5	1	1
African American	67	0.490029	29.5	1	1
African American	51	0.491544	30.1	1	1
African American	61	0.493477	35.3	1	1
African American	51	0.496883	24.2	0	1
African American	69	0.512237	28.8	1	1
African American	61	0.514758	31.2	0	0
African American	72	0.517439	29.8	0	0
African American	67	0.518896	35.3	1	1
African American	78	0.521188	35.1	0	0
African American	72	0.528521	29.6	0	0
African American	70	0.537419	28	1	1
African American	69	0.537957	30.7	0	0
African American	61	0.541673	34.4	1	1
African American	56	0.54355	34.2	0	1
African American	67	0.552794	31.5	1	1
African American	79	0.554551	25.2	0	0
African American	68	0.557141	27.6	1	1
African American	56	0.563613	30.6	1	1
African American	61	0.565363	32.8	1	1
African American	57	0.565792	23.1	1	1
African American	75	0.572777	32.4	1	1
African American	69	0.572899	24.4	0	1
African American	63	0.575907	31.7	1	1
African American	62	0.576131	41.8	0	1
African American	73	0.584269	19.1	0	1
African American	66	0.586716	23.1	1	1
African American	68	0.589285	31.7	1	1
African American	70	0.589839	27.5	0	1
African American	67	0.591202	28.9	1	1
African American	51	0.591346	25.1	0	1
African American	60	0.591367	26.7	0	1
African American	69	0.593189	26.9	1	1
African American	69	0.598537	39.5	1	1
African American	48	0.598904	30	0	0
African American	63	0.600858	30.7	1	1
African American	76	0.60625	27.5	1	1
African American	67	0.61599	39.7	0	1
African American	69	0.61845	24.1	1	1
African American	56	0.618855	26.1	0	1
African American	66	0.619392	36.9	1	1
African American	56	0.620607	36.2	1	1
African American	70	0.630485	27.1	1	1
African American	64	0.64802	23.7	0	1
African American	55	0.650842	31.6	0	1
African American	55	0.660601	43.3	0	1
African American	59	0.66115	27.1	0	1
African American	76	0.664021	20.2	1	1
African American	58	0.672414	22.2	1	1
African American	63	0.683221	29.3	1	1
African American	66	0.685311	29.7	1	0
African American	64	0.694564	22.9	1	1
African American	64	0.702224	25.4	0	0
African American	75	0.70757	26.1	0	1
African American	59	0.708851	26.9	1	1
African American	64	0.71443	28.4	1	1
African American	67	0.718634	32	0	0
African American	71	0.720882	30.4	1	1
African American	83	0.723472	26.9	1	1
African American	72	0.726893	30.5	1	0
African American	63	0.727974	29.1	1	1
African American	70	0.731827	33.6	1	0
African American	68	0.734989	29	0	1
African American	68	0.735934	23	1	1
African American	70	0.741612	25	1	1
African American	76	0.749223	25.3	1	1
African American	74	0.752332	26.2	0	1
African American	72	0.756751	32.4	1	1
African American	74	0.763447	22.8	1	1
African American	67	0.777632	29.9	0	1
African American	77	0.777876	28.5	1	1
African American	55	0.782251	33.2	1	1
African American	67	0.782494	23.3	0	0
African American	68	0.788006	27.3	0	0
African American	56	0.791677	24.3	0	0
African American	58	0.794186	24.4	0	1
African American	68	0.799968	22.4	0	1
African American	79	0.808213	28.1	0	1
African American	72	0.817607	28.4	1	1
African American	64	0.830579	28.7	1	1
African American	76	0.836555	26.5	1	0
African American	66	0.847842	34.7	1	1
African American	66	0.871659	25.1	1	1
African American	71	0.884799	37.3	1	1
African American	64	0.887833	25.1	1	1
African American	69	0.887884	28.1	0	1
African American	61	0.891464	31.2	0	0
African American	55	0.899844	28.7	1	1
African American	63	0.900513	30.6	1	1
African American	57	0.90127	31	0	1
African American	67	0.902061	36.2	1	1
African American	67	0.905557	41.1	0	1
African American	64	0.908054	28.7	1	0
African American	63	0.912409	27.1	1	1
African American	65	0.91618	28	1	1
African American	56	0.917011	23.4	1	1
African American	66	0.922463	29	0	1
African American	80	0.954478	24.5	0	0
African American	72	0.960702	30.2	0	1
African American	73	0.963114	24.1	1	1
African American	56	0.978727	25.3	0	0
African American	70	0.990282	24.4	1	1
African American	67	1.00975	23.7	0	1
African American	68	1.0264	32.1	0	0
African American	82	1.02684	36	1	1
African American	62	1.03802	27.5	1	1
African American	76	1.04744	26	1	1
African American	61	1.06746	30.3	0	0
African American	69	1.07197	42.2	1	1
African American	56	1.11102	24.4	0	1
African American	63	1.11132	26.6	1	1
African American	62	1.12444	23	0	0
African American	79	1.12485	32.6	1	1
African American	68	1.14188	30.7	0	1
African American	71	1.1866	25	1	1
African American	65	1.19442	25.2	0	0
African American	61	1.2008	33.5	0	1
African American	61	1.21318	27.8	0	1
African American	92	1.23194	28	1	1
African American	56	1.23514	32.3	0	1
African American	64	1.26214	22	1	1
African American	68	1.2723	29.1	1	1
African American	60	1.29463	23.7	1	1
African American	72	1.3133	28.6	1	0
African American	80	1.32472	26.2	1	1
African American	66	1.35357	25.8	1	1
African American	71	1.36245	24.8	1	1
African American	66	1.36502	32.7	0	1
African American	59	1.41673	23.7	1	1
African American	66	1.44873	25.1	1	1
African American	71	1.45644	28.2	1	1
African American	70	1.482	28.8	1	1
African American	73	1.48701	28	1	1
African American	65	1.49305	27.3	1	1
African American	70	1.5545	32.3	1	1
African American	69	1.56825	36.9	1	1
African American	76	1.57496	36.5	0	1
African American	61	1.60614	30.7	0	0
African American	64	1.60653	34.7	1	1
African American	71	1.64148	27	0	1
African American	84	1.64287	21.6	1	1
African American	63	1.64718	27.5	1	1
African American	84	1.6599	25.8	1	1
African American	67	1.67796	26.1	0	1
African American	64	1.71555	28.1	1	1
African American	76	1.72773	27.4	0	1
African American	73	1.74308	27.4	0	0
African American	56	1.804	35.9	0	1
African American	75	1.8086	32.6	1	1
African American	67	1.9663	33.6	0	1
African American	57	1.98829	25.8	1	1
African American	73	2.0193	24.7	0	0
African American	58	2.1843	23.4	0	0
African American	74	2.2148	27.1	1	1
African American	63	2.4212	29.5	0	0
African American	80	2.4625	25.4	1	1
African American	63	2.5081	36.3	1	1
African American	67	2.5451	29.2	1	1
African American	60	2.7355	20.8	0	0
African American	57	2.7737	25.1	0	0
African American	59	2.861	36.5	1	1
African American	67	2.8625	22.8	0	1
African American	66	2.884	28.7	0	0
African American	66	2.8853	23.8	0	1
African American	65	3.172	31.2	1	1
African American	69	3.2152	32.5	1	1
African American	68	3.2618	32	1	1
African American	67	3.3219	29.1	0	1
African American	75	3.3946	31	0	0
African American	86	3.4899	31.9	1	0
African American	60	3.6029	32	0	1
African American	72	3.6575	29.2	0	1
African American	63	3.8513	30.4	0	1
African American	77	4.1359	21.2	1	1
African American	67	4.2514	26	0	1
African American	66	4.3308	28.6	1	1
African American	80	4.7997	22	1	1
African American	74	5.8828	31.8	1	1
African American	62	6.09197	28.2	0	0
African American	83	6.7366	23.1	1	1
African American	79	8.3894	30.9	0	1
African American	83	10.2283	23.1	1	1
African American	71	11.1945	23.7	1	1
African American	75		31.9	0	0
African American	66		27.2	0	0
African American	66		38.6	0	0
African American	73		32.1	0	0
African American	66		27.9	0	0
African American	57		26.6	0	0
African American	70		39.6	1	0
African American	69		30.1	1	0
African American	61		24.4	1	0
African American	81		25.1	1	0
African American	78		25	1	0
African American	66		24.4	1	0
African American	69		26.4	1	0
African American	61		31.8	0	1
African American	55		24.4	0	1
African American	68		28.2	0	1
African American	55		27.2	0	1
African American	55		42	0	1
African American	64		32.9	0	1
African American	61		38.2	0	1
African American	53		34.6	0	1
African American	62		35.2	0	1
African American	55		30.5	0	1
African American	59		31.3	0	1
African American	52		29.8	0	1
African American	65		36.2	0	1
African American	83		30.7	0	1
African American	66		37.4	0	1
African American	57		35.3	0	1
African American	77		23.7	1	1
African American	68		32.5	1	1
African American	69		34	1	1
African American	59		35	1	1
African American	64		35.3	1	1
African American	69		26.6	1	1
African American	75		36.2	1	1
African American	77		27.8	1	1
African American	80		23.1	1	1
African American	56		25.8	1	1
African American	67		41.1	1	1
African American	62		25.8	1	1
African American	73		35.1	1	1
African American	75		25.2	1	1
African American	72		23.4	1	1
African American	69		25.1	1	1
African American	56		31.6	1	1
African American	58		21.3	1	1
African American	71		26.2	1	1
African American	61		32.6	1	1
African American	56		31.8	1	1
African American	65		27.5	1	1
African American	68		25.8	1	1
African American	61		27.3	1	1
African American	78		34.2	1	1
African American	57		36.6	1	1
African American	65		39.2	1	1
African American	65		36.5	1	1
African American	68		38.4	1	1
African American	63		29.8	1	1
African American	63		43.6	1	1
African American	63		39.6	1	1
African American	63		34.3	1	1
African American	78		29.3	1	1
African American	59		23.5	1	1
African American	59		39.4	1	1
African American	70		36.2	1	1
African American	65		30.3	1	1
African American	53		48.8	1	1
African American	84		22.8	1	1
African American	65		28.9	1	1
African American	64		29.6	1	1
African American	61		29.2	1	1
African American	56		19.8	1	1
African American	68		23.5	1	1
European American	83	0.001	27.7	1	1
European American	75	0.003447	25.8	1	1
European American	55	0.007535	28.5	1	1
European American	74	0.017108	24.2	1	0
European American	60	0.01786	27.2	0	1
European American	71	0.01814	33.5	1	1
European American	58	0.02162	37	1	1
European American	59	0.023125	24.4	1	1
European American	60	0.028685	29.2	0	1
European American	58	0.029158	32.8	1	1
European American	82	0.032665	26.5	1	1
European American	60	0.035255	22.7	0	1
European American	54	0.035322	25.7	0	1
European American	57	0.046942	31.2	0	1
European American	67	0.047354	25.4	1	1
European American	82	0.049344	33.2	1	1
European American	71	0.049356	29.6	0	1
European American	66	0.050969	29.2	1	1
European American	69	0.05692	23.4	1	0
European American	56	0.057716	36.5	0	1
European American	68	0.061658	23.6	0	1
European American	65	0.066392	44.5	1	1
European American	59	0.067249	36.3	1	1
European American	70	0.069295	32.6	1	1
European American	69	0.069914	31.9	1	1
European American	55	0.078345	27.7	0	1
European American	69	0.079766	25.2	1	1
European American	60	0.081988	21.1	1	1
European American	60	0.08212	38.4	1	1
European American	66	0.085536	26.9	0	0
European American	79	0.085888	23.6	0	0
European American	61	0.086014	23.7	0	1
European American	82	0.092202	24.7	1	1
European American	67	0.097651	28.1	1	0
European American	58	0.098457	35.5	1	1
European American	69	0.099357	30.3	1	1
European American	69	0.100407	42.7	0	0
European American	78	0.100881	34.6	1	1
European American	78	0.102077	33.1	1	1
European American	57	0.102583	21.6	1	1
European American	53	0.103516	43.8	1	1
European American	69	0.104727	23	1	1
European American	57	0.105195	28.5	1	1
European American	64	0.106332	31.2	1	1
European American	81	0.106669	23.1	1	1
European American	58	0.10794	23.7	0	1
European American	71	0.108269	33.9	1	1
European American	75	0.109808	27.4	1	0
European American	61	0.10986	29.3	0	1
European American	58	0.116697	28.7	0	1
European American	75	0.118883	28.3	1	1
European American	55	0.11908	31	1	1
European American	59	0.119504	32.5	1	1
European American	63	0.12085	25.8	1	1
European American	61	0.124438	43.6	0	1
European American	65	0.125868	32.3	1	1
European American	59	0.126719	25.5	0	0
European American	62	0.128244	29.5	1	1
European American	59	0.129567	32.1	0	1
European American	59	0.132407	24.4	1	1
European American	70	0.133696	21.4	1	1
European American	59	0.135768	52.8	1	1
European American	62	0.136681	41.2	0	1
European American	76	0.13687	27.4	1	1
European American	61	0.138506	27.3	1	1
European American	84	0.139625	25.5	1	0
European American	60	0.144214	21.8	0	1
European American	56	0.144462	27.8	1	1
European American	75	0.144939	25.8	1	1
European American	65	0.145632	29.2	0	1
European American	56	0.146487	24.3	0	1
European American	58	0.150001	25.5	1	1
European American	71	0.150556	31.5	1	1
European American	69	0.151377	23.7	1	1
European American	58	0.151427	36.2	0	1
European American	80	0.153106	33.1	1	1
European American	57	0.153753	34	0	0
European American	79	0.153865	29.4	1	1
European American	76	0.154411	30.1	1	1
European American	67	0.157692	37.3	1	1
European American	67	0.15778	28.8	0	1
European American	67	0.161152	27.4	0	1
European American	63	0.163088	29.5	1	1
European American	52	0.163954	28.4	1	1
European American	68	0.168167	22.4	1	1
European American	73	0.171076	38.7	1	1
European American	65	0.171612	30.1	1	1
European American	68	0.176443	25.7	1	1
European American	81	0.176683	35.3	1	1
European American	75	0.178445	24.4	0	1
European American	63	0.179507	24.4	1	1
European American	77	0.182069	24.4	1	1
European American	77	0.184119	21	1	1
European American	58	0.184564	23.4	0	1
European American	55	0.185434	39.2	0	1
European American	67	0.185838	24.3	1	0
European American	78	0.186313	23.7	1	1
European American	59	0.194412	29.1	1	1
European American	56	0.197201	24.7	0	1
European American	60	0.198829	26.4	1	1
European American	63	0.201098	24	1	1
European American	59	0.203908	28.3	0	1
European American	60	0.206072	24.3	0	0
European American	59	0.207821	35.3	0	1
European American	72	0.208359	26.5	1	1
European American	58	0.211986	25	1	1
European American	67	0.213621	23.7	1	1
European American	75	0.213692	23	1	0
European American	67	0.217001	24.4	0	1
European American	61	0.217511	32.6	1	1
European American	73	0.220602	28.1	0	1
European American	59	0.2207	37	0	1
European American	66	0.221998	26.4	1	1
European American	68	0.223743	26.9	1	1
European American	67	0.223832	30.5	0	1
European American	59	0.225085	23.8	0	0
European American	56	0.225948	20.2	0	1
European American	65	0.226771	31.7	0	1
European American	55	0.227057	40.6	1	1
European American	61	0.228461	28.7	1	1
European American	68	0.228707	26.1	1	1
European American	75	0.228819	25.8	1	1
European American	64	0.235921	21.3	0	1
European American	60	0.236819	29.5	0	1
European American	58	0.237021	24.1	0	0
European American	67	0.238623	36.3	0	1
European American	90	0.244439	24.2	1	1
European American	64	0.245656	33	1	1
European American	67	0.245683	31.4	1	1
European American	69	0.245919	32.9	1	1
European American	58	0.249322	26.2	0	1
European American	67	0.251747	37.9	1	1
European American	74	0.254393	26.1	0	0
European American	65	0.255527	32.3	0	1
European American	57	0.256128	32.1	0	1
European American	64	0.260461	43.6	1	1
European American	66	0.262987	30.3	1	1
European American	62	0.264196	39.6	1	1
European American	70	0.264483	33.5	1	1
European American	62	0.26524	23.6	1	1
European American	70	0.265364	24.1	1	1
European American	64	0.266588	35.9	0	0
European American	77	0.269928	23.7	0	0
European American	62	0.270077	30.1	0	0
European American	78	0.271155	23.6	1	1
European American	83	0.271253	21.8	1	1
European American	79	0.271317	26.5	1	1
European American	64	0.271418	27.9	1	1
European American	74	0.272774	25.4	0	1
European American	57	0.274493	25.2	1	1
European American	54	0.274664	26	0	0
European American	79	0.274968	23.6	0	1
European American	59	0.275258	26.2	0	1
European American	71	0.276144	26	1	1
European American	67	0.276677	23	1	1
European American	58	0.278349	27.9	1	1
European American	55	0.278428	31.5	1	1
European American	58	0.280157	30	0	1
European American	68	0.28073	23.5	0	1
European American	66	0.280918	27.9	0	1
European American	58	0.281732	24.4	0	0
European American	60	0.282276	23	0	1
European American	58	0.283701	24.7	0	0
European American	58	0.284418	26.8	0	1
European American	59	0.285007	29.8	0	1
European American	62	0.286407	28.7	1	1
European American	88	0.28844	23.2	0	0
European American	74	0.288956	27.1	1	1
European American	62	0.289507	33.3	1	0
European American	79	0.291174	21.9	1	1
European American	56	0.291763	24.6	0	1
European American	59	0.292652	22.3	0	1
European American	80	0.292758	27.8	1	1
European American	61	0.29501	45.5	1	1
European American	60	0.295252	27.2	0	1
European American	57	0.299338	28.2	0	1
European American	74	0.302217	26.6	1	1
European American	71	0.303484	33.9	0	1
European American	63	0.303974	32.7	1	1
European American	57	0.307884	24.3	1	1
European American	58	0.309777	30.1	1	1
European American	67	0.315064	27.6	1	1
European American	59	0.317451	25.5	0	1
European American	66	0.318689	24.4	0	1
European American	65	0.322167	28.6	1	1
European American	70	0.323033	31	1	1
European American	54	0.323837	30.9	1	1
European American	85	0.328858	26.7	0	1
European American	59	0.329237	27.8	1	1
European American	71	0.329753	18.3	0	0
European American	65	0.332002	24.3	1	1
European American	73	0.333041	28.7	0	1
European American	81	0.33363	29.1	1	1
European American	67	0.334344	35.6	1	1
European American	72	0.335061	25.8	0	1
European American	70	0.339577	24	1	1
European American	79	0.341563	25.5	1	1
European American	61	0.342415	23.7	1	1
European American	61	0.342593	32.5	1	1
European American	70	0.342682	24	0	1
European American	73	0.34413	23.1	0	1
European American	59	0.344286	36.5	1	1
European American	69	0.344302	24.9	1	1
European American	73	0.346149	33.1	0	0
European American	64	0.348584	24.3	1	1
European American	69	0.34978	35.9	0	0
European American	62	0.354304	28.6	1	1
European American	78	0.358978	29.8	1	1
European American	72	0.359727	28	0	1
European American	77	0.361836	22.3	0	0
European American	58	0.365758	27.6	1	1
European American	57	0.366847	27	0	1
European American	67	0.368239	25.2	0	1
European American	74	0.368565	26.7	1	1
European American	73	0.371063	23.6	1	1
European American	56	0.371203	34.7	0	1
European American	65	0.372252	36	1	1
European American	57	0.37352	21.9	1	1
European American	68	0.374143	24.4	0	1
European American	65	0.374989	29	1	1
European American	75	0.375488	28.7	1	1
European American	67	0.376396	27.8	1	1
European American	59	0.377245	25.8	0	1
European American	75	0.380015	25.1	1	1
European American	69	0.380842	25.8	1	1
European American	65	0.381239	25.1	1	1
European American	60	0.381608	35.5	1	1
European American	71	0.382531	25.5	0	1
European American	68	0.383284	27.1	1	1
European American	76	0.389211	32.6	1	1
European American	69	0.389611	35.7	1	1
European American	58	0.390715	23.1	1	1
European American	75	0.396287	24.6	1	1
European American	74	0.397219	24.1	1	1
European American	60	0.398307	27.9	0	1
European American	80	0.399647	26.4	1	0
European American	60	0.403275	25.7	0	1
European American	58	0.406002	26.4	0	1
European American	72	0.409077	28.7	1	0
European American	67	0.409081	30.3	1	1
European American	64	0.411116	28	1	1
European American	62	0.416469	18	0	0
European American	60	0.423086	28.4	0	1
European American	63	0.423109	30	1	1
European American	77	0.423666	33.8	1	1
European American	56	0.42444	19.4	1	1
European American	55	0.427267	25.8	0	1
European American	72	0.428401	28.1	1	0
European American	60	0.428448	33.2	1	1
European American	64	0.429047	24.4	1	1
European American	56	0.429269	35.3	1	1
European American	59	0.433087	25.4	1	1
European American	61	0.43369	25.1	1	1
European American	59	0.434439	24.8	0	1
European American	62	0.443491	21.5	0	1
European American	78	0.444331	23.9	1	1
European American	64	0.448545	30.7	0	1
European American	62	0.448555	27.2	1	1
European American	57	0.449346	21.3	0	1
European American	74	0.451505	24.3	0	1
European American	77	0.454592	27.3	1	1
European American	58	0.46272	31.7	1	1
European American	56	0.469055	23.7	0	1
European American	56	0.469504	27.4	1	1
European American	58	0.474048	28.9	0	1
European American	61	0.476398	25.1	0	0
European American	56	0.478089	22.2	0	1
European American	61	0.482583	29	1	1
European American	75	0.48452	30.1	0	1
European American	64	0.485007	31.2	1	1
European American	61	0.485885	26.8	1	1
European American	53	0.485992	24.4	0	1
European American	57	0.492447	25.9	0	0
European American	69	0.497744	25.1	0	1
European American	57	0.50703	29.2	1	1
European American	64	0.509002	26.8	1	1
European American	67	0.512692	19.2	1	1
European American	81	0.516429	26.6	0	1
European American	75	0.51736	24.4	0	1
European American	75	0.520156	27.1	1	1
European American	56	0.523834	22.9	0	0
European American	58	0.529302	34.7	0	1
European American	63	0.533454	23.5	1	0
European American	71	0.536781	22.7	1	1
European American	74	0.538498	25.8	0	1
European American	61	0.539237	25.2	0	1
European American	60	0.539937	20.3	0	0
European American	59	0.540775	25.7	0	1
European American	82	0.543946	31.6	1	1
European American	72	0.547256	25.2	0	1
European American	70	0.549135	30.3	1	1
European American	58	0.550206	34.1	0	1
European American	61	0.551867	23.9	0	1
European American	62	0.563529	25.1	0	1
European American	77	0.563771	28.2	0	1
European American	71	0.566805	26.2	0	1
European American	73	0.567585	26.3	0	1
European American	66	0.570986	41.5	1	1
European American	65	0.57208	28.6	1	1
European American	81	0.572117	22.5	1	1
European American	64	0.576034	26.6	0	1
European American	72	0.578798	29.5	1	1
European American	64	0.580099	25.7	0	1
European American	66	0.581055	22.5	1	1
European American	68	0.582247	20.4	0	1
European American	76	0.583425	19.9	1	1
European American	68	0.586155	19.9	0	0
European American	63	0.588948	28.1	0	1
European American	79	0.590435	33.1	1	1
European American	59	0.603678	27.1	1	1
European American	69	0.603688	27	1	1
European American	56	0.605404	21.8	1	1
European American	58	0.611173	31.2	0	0
European American	65	0.611528	35	0	1
European American	73	0.614084	31	1	1
European American	73	0.623115	29.9	1	1
European American	61	0.627043	23.6	0	1
European American	84	0.633683	24.8	1	1
European American	62	0.635234	28.9	1	1
European American	80	0.637369	24.3	0	0
European American	69	0.64021	27.8	0	1
European American	57	0.642862	30.7	1	0
European American	55	0.642883	33.1	0	1
European American	59	0.647518	25.4	0	1
European American	69	0.65316	22.4	0	1
European American	62	0.654319	30.7	0	1
European American	73	0.656754	23.7	1	1
European American	62	0.660107	29.3	1	1
European American	68	0.660419	35	1	1
European American	72	0.680442	26.9	1	1
European American	61	0.683831	30.8	0	1
European American	64	0.684669	35.3	0	1
European American	64	0.686238	21	0	1
European American	76	0.687591	28	0	1
European American	64	0.6897	37.1	0	1
European American	76	0.693148	28.8	1	0
European American	55	0.696102	25.1	0	1
European American	62	0.696352	24.4	0	1
European American	61	0.696932	30.1	1	1
European American	77	0.697351	27.4	1	1
European American	72	0.699483	31.1	1	0
European American	57	0.711713	23.2	0	1
European American	59	0.714342	32.4	1	1
European American	66	0.725569	27.1	0	1
European American	55	0.731194	26.6	0	1
European American	69	0.731634	28.9	1	1
European American	58	0.739286	26.6	0	1
European American	64	0.743796	28.9	1	1
European American	63	0.749478	28.7	1	1
European American	64	0.758334	27.1	1	1
European American	79	0.75889	22.5	1	1
European American	64	0.7706	19.5	1	1
European American	75	0.79005	31.7	1	1
European American	65	0.797741	29.4	1	1
European American	68	0.800581	38.2	0	1
European American	69	0.802392	22.6	1	1
European American	63	0.811613	26.6	1	1
European American	73	0.818882	29.5	1	1
European American	65	0.827651	27.3	1	1
European American	72	0.835501	27.8	0	0
European American	68	0.843057	28.8	0	0
European American	56	0.845709	34.4	0	0
European American	67	0.85919	22.4	1	1
European American	74	0.867523	29.1	1	1
European American	65	0.868278	24.4	1	1
European American	71	0.870287	26.4	1	1
European American	69	0.872317	30	1	1
European American	70	0.874983	40	1	1
European American	67	0.879352	32.3	1	1
European American	68	0.884725	31.2	1	1
European American	82	0.888397	24.8	0	1
European American	75	0.891701	30.8	0	1
European American	57	0.892159	26.3	0	1
European American	56	0.902534	32.6	1	1
European American	55	0.929153	25.8	0	1
European American	85	0.936054	24.7	1	1
European American	78	0.945082	28	1	1
European American	82	0.951952	21.6	1	1
European American	68	0.95584	27.4	0	1
European American	73	0.958938	27.4	0	1
European American	66	0.969723	22.7	1	1
European American	70	1.00906	21.6	1	1
European American	67	1.01064	25.1	1	1
European American	66	1.01361	24.4	1	1
European American	72	1.01406	20.7	0	1
European American	57	1.01767	23.3	1	1
European American	75	1.01902	24.1	1	1
European American	69	1.02267	32.8	1	1
European American	82	1.03485	29.1	0	1
European American	75	1.05085	33.1	1	1
European American	67	1.05133	31.5	0	1
European American	82	1.05225	26.9	0	1
European American	64	1.06383	23.7	1	1
European American	62	1.09337	30.4	1	1
European American	64	1.10064	27.4	0	1
European American	85	1.10976	29.8	1	0
European American	84	1.11576	26	1	1
European American	58	1.14453	23.9	1	1
European American	68	1.14819	26.5	1	0
European American	66	1.20105	25.2	1	1
European American	76	1.20165	29.5	1	1
European American	85	1.22433	25.1	1	1
European American	78	1.23748	28.7	0	1
European American	64	1.23856	20.9	0	0
European American	76	1.24009	26.1	1	1
European American	83	1.25307	23.1	0	0
European American	66	1.25902	29.9	1	1
European American	69	1.28016	25	1	1
European American	72	1.28045	32.1	1	1
European American	65	1.28867	22.6	0	1
European American	71	1.29035	24.4	0	1
European American	63	1.29622	24.4	1	1
European American	72	1.29672	28.9	0	0
European American	77	1.30937	21.7	0	0
European American	82	1.32041	28.3	0	0
European American	78	1.32566	31	1	1
European American	75	1.34023	26.5	0	1
European American	64	1.34732	45.9	0	1
European American	67	1.36366	30.3	0	0
European American	68	1.36706	28.2	0	1
European American	65	1.36912	24.7	1	1
European American	61	1.38367	22.2	0	1
European American	61	1.39402	25.7	1	1
European American	76	1.41155	25.1	0	1
European American	65	1.43241	22.5	0	1
European American	64	1.4466	28.4	1	1
European American	81	1.45466	23.2	1	0
European American	61	1.4926	33.5	1	1
European American	69	1.5039	31.9	1	1
European American	81	1.5148	22.5	0	1
European American	72	1.52301	28.1	0	1
European American	65	1.58342	26.4	1	1
European American	58	1.63063	25.2	1	1
European American	58	1.63482	27.2	0	1
European American	83	1.63848	21.9	1	1
European American	58	1.65651	22	1	1
European American	60	1.6702	25.7	0	1
European American	72	1.69489	32.8	1	1
European American	81	1.71554	28.9	1	1
European American	72	1.745	24.4	1	1
European American	57	1.76815	26.1	0	1
European American	73	1.8079	32.5	1	1
European American	73	1.808	28.6	0	1
European American	82	1.84782	21.7	1	1
European American	68	1.85329	25.8	1	1
European American	82	1.88216	25.5	0	1
European American	73	1.9825	25.4	0	0
European American	63	2.031	28.5	1	1
European American	82	2.0435	28.7	0	1
European American	79	2.1911	24.4	0	1
European American	80	2.2342	25.9	1	1
European American	71	2.336	30	1	1
European American	76	2.3679	26.4	1	1
European American	60	2.4526	28.1	0	1
European American	68	2.464	19.8	1	0
European American	61	2.5327	25	1	1
European American	57	2.5672	29.1	1	1
European American	79	2.6274	27.6	1	1
European American	87	2.628	26.3	1	1
European American	77	2.81	27.8	1	1
European American	74	2.835	28.1	0	1
European American	80	2.9261	27.4	1	1
European American	73	2.9891	43.7	1	1
European American	64	3.088	26	0	1
European American	67	3.1108	31.2	0	1
European American	60	3.2564	27.4	1	1
European American	78	3.4443	37.3	1	1
European American	79	3.7724	30.2	1	1
European American	74	3.8876	28.6	0	0
European American	74	3.9907	24.4	0	1
European American	56	4.2403	25.1	0	0
European American	75	4.2786	24.3	0	1
European American	84	5.8638	26.2	1	1
European American	63	7.8936	26.8	1	1
European American	82	7.9976	35.7	1	1
European American	79	9.9388	25.8	1	1
European American	78		37.4	0	0
European American	60		32.9	0	0
European American	63		29.8	0	0
European American	84		32.8	0	0
European American	87		22.3	1	0
European American	68		40.8	1	0
European American	75		23.8	1	0
European American	59		22	1	0
European American	60		38	1	0
European American	57		31.2	1	0
European American	71		25.1	0	1
European American	76		32.8	0	1
European American	73		23.3	0	1
European American	54		26.1	0	1
European American	56		36.6	0	1
European American	64		27.9	0	1
European American	55		33.5	0	1
European American	72		35.7	0	1
European American	57		30	0	1
European American	59		33	0	1
European American	60		22.4	0	1
European American	68		24.5	0	1
European American	64		31.9	0	1
European American	65		37.9	0	1
European American	56		22.2	0	1
European American	57		32.7	0	1
European American	71		37.3	0	1
European American	75		25.7	0	1
European American	58		36.5	0	1
European American	57		23.7	0	1
European American	69		23.7	0	1
European American	58		31.1	0	1
European American	58		25.8	0	1
European American	67		20.1	0	1
European American	61		26.1	0	1
European American	70		24.5	1	1
European American	69		40.7	1	1
European American	70		38	1	1
European American	61		35.3	1	1
European American	56		28.3	1	1
European American	64		32.3	1	1
European American	63		28.3	1	1
European American	81		26.6	1	1
European American	63		27.7	1	1
European American	60		26.5	1	1
European American	79		29.4	1	1
European American	63		31.6	1	1
European American	65		34.3	1	1
European American	60		31.6	1	1
European American	60		29.5	1	1
European American	72		42.4	1	1
European American	69		29.8	1	1
European American	56		28.2	1	1
European American	56		25.8	1	1
European American	58		35.5	1	1
European American	82		22.6	1	1
European American	70		28.1	1	1
European American	54		30.5	1	1
European American	66		21.5	1	1
European American	73		29.6	1	1
European American	64		37.1	1	1
European American	76		34.7	1	1
European American	56		37.9	1	1
European American	61		30.9	1	1
European American	59		37.2	1	1
European American	79		29.6	1	1
European American	79		32.1	1	1
European American	66		36.3	1	1
European American	63		41.8	1	1
European American	68		32.9	1	1
European American	62		37.7	1	1
European American	63		27.8	1	1
NZ- European	71	0.1	31.6991	0	1
NZ- European	24.0712	0.1	30.3126	1	1
NZ- European	38	0.1	27.9294	1	1
NZ- European	46	0.2	25.7358	1	0
NZ- European	57	0.2	25.6612	0	1
NZ- European	45.9452	0.2	28.7132	0	1
NZ- European	57	0.2	20.6743	0	1
NZ- European	54	0.2	27.9177	0	1
NZ- European	65	0.2	30.5464	1	1
NZ- European	78	0.2	21.3276	1	1
NZ- European	40.7036	0.2	21.8277	1	1
NZ- European	36	0.3	27.0037	0	0
NZ- European	28	0.3	30.5599	0	0
NZ- European	56	0.3	26.3516	0	0
NZ- European	51	0.3	24.0846	0	0
NZ- European	47	0.3	36.7284	1	0
NZ- European	34	0.3	30.5143	0	1
NZ- European	24	0.3	23.9814	0	1
NZ- European	53.2704	0.3	29.0367	0	1
NZ- European	35	0.3	25.8264	0	1
NZ- European	41	0.3	30.3674	0	1
NZ- European	35	0.3	19.9564	0	1
NZ- European	52	0.3		0	1
NZ- European	30	0.3	28.6801	0	1
NZ- European	30	0.3	24.4857	0	1
NZ- European	53	0.3	31.7901	0	1
NZ- European	55	0.3	28.5348	0	1
NZ- European	50	0.3	30.2189	0	1
NZ- European	47	0.3		0	1
NZ- European	42	0.3	26.1493	0	1
NZ- European	44	0.3	28.508	0	1
NZ- European	45	0.3	26.8687	0	1
NZ- European	41	0.3	27.7008	0	1
NZ- European	33	0.3	29.8911	0	1
NZ- European	45	0.3	29.5659	0	1
NZ- European	51	0.3	27.4122	1	1
NZ- European	25	0.3	21.6216	1	1
NZ- European	31	0.3	24.811	1	1
NZ- European	27	0.3	29.8606	1	1
NZ- European	31.8877	0.3	22.8774	1	1
NZ- European	20	0.3	21.1327	1	1
NZ- European	39	0.3	25.2493	1	1
NZ- European	68	0.3	26.8752	1	1
NZ- European	49	0.3	26.5668	1	1
NZ- European	51	0.3	24.0997	1	1
NZ- European	29	0.4	25.963	0	0
NZ- European	57	0.4	31.722	0	0
NZ- European	33	0.4	24.2123	0	1
NZ- European	36	0.4	26.1962	0	1
NZ- European	59	0.4	26.6773	0	1
NZ- European	26	0.4	26.4236	0	1
NZ- European	42	0.4	24.0626	0	1
NZ- European	42.8118	0.4	28.238	0	1
NZ- European	43	0.4	25.8546	0	1
NZ- European	35	0.4	22.3954	0	1
NZ- European	28.1533	0.4	22.3094	0	1
NZ- European	28	0.4	33.91	0	1
NZ- European	45	0.4	36.5157	0	1
NZ- European	75	0.4	22.0031	0	1
NZ- European	20	0.4		0	1
NZ- European	53	0.4	24.8971	0	1
NZ- European	50	0.4	27.8013	0	1
NZ- European	24	0.4	28.7017	0	1
NZ- European	23.7344	0.4	21.419	0	1
NZ- European	30.5927	0.4	21.8776	0	1
NZ- European	54	0.4	21.5349	0	1
NZ- European	47	0.4	21.1821	1	1
NZ- European	58	0.4	29.749	1	1
NZ- European	46	0.4	28.1409	1	1
NZ- European	44	0.4	26.5928	1	1
NZ- European	33	0.4	24.3375	1	1
NZ- European	42	0.4	31.5534	1	1
NZ- European	38	0.4	22.7271	1	1
NZ- European	57	0.4	26.7755	1	1
NZ- European	65	0.4	27.7575	1	1
NZ- European	29	0.4	23.1481	1	1
NZ- European	35	0.5	27.5825	0	0
NZ- European	58	0.5	24.4981	0	0
NZ- European	42	0.5	29.9383	0	0
NZ- European	46	0.5	29.668	0	0
NZ- European	47	0.5	30.9413	0	1
NZ- European	54	0.5	28.981	0	1
NZ- European	37	0.5	27.2293	0	1
NZ- European	33	0.5	23.6003	0	1
NZ- European	53	0.5	31.9595	0	1
NZ- European	52	0.5	26.8019	0	1
NZ- European	28	0.5	29.4832	0	1
NZ- European	43.8056	0.5	25.4113	0	1
NZ- European	56	0.5	27.0222	0	1
NZ- European	46	0.5	21.9766	0	1
NZ- European	52	0.5	28.3419	0	1
NZ- European	63	0.5	30.3673	0	1
NZ- European	64	0.5	29.6922	0	1
NZ- European	43.3073	0.5	24.437	0	1
NZ- European	59	0.5	22.2041	0	1
NZ- European	42	0.5	23.4333	0	1
NZ- European	40	0.5	29.2337	0	1
NZ- European	44	0.5	26.6688	0	1
NZ- European	42.6229	0.5	28.3986	0	1
NZ- European	51	0.5	28.0899	0	1
NZ- European	48	0.5	24.2803	0	1
NZ- European	32	0.5	24.1778	0	1
NZ- European	32	0.5	29.9616	0	1
NZ- European	35	0.5		0	1
NZ- European	44	0.5	25.6048	0	1
NZ- European	25	0.5	25.8027	0	1
NZ- European	36	0.5	27.4717	0	1
NZ- European	64.6489	0.5	29.2337	1	1
NZ- European	36	0.5	24.4418	1	1
NZ- European	47	0.5	24.187	1	1
NZ- European	51	0.5	27.6493	1	1
NZ- European	42	0.5	22.8931	1	1
NZ- European	61	0.5	29.8322	1	1
NZ- European	47	0.5	29.321	1	1
NZ- European	80	0.55	23.9185	1	1
NZ- European	24.1451	0.6	24.0741	0	0
NZ- European	48	0.6	26.0933	0	0
NZ- European	45	0.6	24.3911	0	0
NZ- European	55	0.6	26.7299	1	0
NZ- European	51	0.6	23.1983	0	1
NZ- European	36	0.6	23.8227	0	1
NZ- European	26	0.6	28.905	0	1
NZ- European	22	0.6		0	1
NZ- European	54	0.6	21.8647	0	1
NZ- European	57	0.6	23.6741	0	1
NZ- European	52	0.6	23.7954	0	1
NZ- European	53	0.6	26.1381	0	1
NZ- European	38	0.6	24.7721	0	1
NZ- European	46	0.6	24.6181	0	1
NZ- European	27	0.6	23.1481	0	1
NZ- European	55	0.6	26.482	0	1
NZ- European	40	0.6	21.3173	0	1
NZ- European	56	0.6	24.4733	0	1
NZ- European	28	0.6	25.5363	0	1
NZ- European	54	0.6	26.8785	0	1
NZ- European	51	0.6	23.6713	0	1
NZ- European	63	0.6	27.6241	0	1
NZ- European	38	0.6	26.5118	0	1
NZ- European	30	0.6	22.6004	0	1
NZ- European	46	0.6	22.948	0	1
NZ- European	31	0.6	28.7347	0	1
NZ- European	40	0.6	24.8163	0	1
NZ- European	46	0.6	28.5712	0	1
NZ- European	45	0.6	25.3515	0	1
NZ- European	52	0.6	23.6203	0	1
NZ- European	27	0.6	22.5896	0	1
NZ- European	39	0.6	27.7575	0	1
NZ- European	45	0.6		0	1
NZ- European	59	0.6	25.4498	0	1
NZ- European	45	0.6	27.5972	0	1
NZ- European	50	0.6	31.6001	0	1
NZ- European	67	0.6	30.4907	0	1
NZ- European	33.911	0.6	22.6422	0	1
NZ- European	57	0.6	34.7434	0	1
NZ- European	25	0.6	28.1067	1	1
NZ- European	33	0.6	33.0151	1	1
NZ- European	72.3696	0.6	24.8617	1	1
NZ- European	37	0.6	27.4587	1	1
NZ- European	58.9569	0.6	26.7698	1	1
NZ- European	62	0.6	28.31	1	1
NZ- European	52	0.6	26.1752	1	1
NZ- European	59	0.6	27.7778	1	1
NZ- European	45.6345	0.6	20.8503	1	1
NZ- European	47	0.6	29.321	1	1
NZ- European	57	0.6	31.2461	1	1
NZ- European	34	0.65	25.9399	0	1
NZ- European	25	0.7	21.9138	0	0
NZ- European	47	0.7	27.3504	0	0
NZ- European	51	0.7	32.45	0	0
NZ- European	36	0.7	31.0979	0	0
NZ- European	64	0.7	20.8427	0	1
NZ- European	42	0.7	27.1706	0	1
NZ- European	45	0.7	26.2742	0	1
NZ- European	48	0.7	21.6074	0	1
NZ- European	52	0.7	29.5504	0	1
NZ- European	61	0.7	26.3603	0	1
NZ- European	52	0.7	32.8466	0	1
NZ- European	58	0.7	28.3951	0	1
NZ- European	48	0.7	21.0828	0	1
NZ- European	51.9836	0.7	35.0199	0	1
NZ- European	46	0.7	29.5426	0	1
NZ- European	49	0.7	29.3878	0	1
NZ- European	52	0.7	24.8792	0	1
NZ- European	67	0.7	26.8274	0	1
NZ- European	70	0.7	30.6837	0	1
NZ- European	69	0.7	29.1421	0	1
NZ- European	54	0.7		0	1
NZ- European	48	0.7	23.3617	0	1
NZ- European	54.6064	0.7	26.2773	0	1
NZ- European	47	0.7	28.2312	0	1
NZ- European	45	0.7	26.2966	0	1
NZ- European	45	0.7	26.6008	1	1
NZ- European	48	0.7	24.968	1	1
NZ- European	60	0.7	26.4721	1	1
NZ- European	50	0.7	22.8395	1	1
NZ- European	50	0.7	26.9598	1	1
NZ- European	61	0.7	32.106	1	1
NZ- European	68	0.8	26.8122	0	0
NZ- European	34	0.8	32.4272	0	0
NZ- European	45	0.8	28.7037	0	0
NZ- European	51	0.8	25.7916	1	0
NZ- European	46	0.8	24.8608	1	0
NZ- European	54	0.8	25.0744	0	1
NZ- European	50	0.8	23.7514	0	1
NZ- European	41	0.8	31.4909	0	1
NZ- European	39	0.8	25.1063	0	1
NZ- European	60	0.8	35.2133	0	1
NZ- European	30	0.8	21.1327	0	1
NZ- European	42	0.8	25.9202	0	1
NZ- European	29	0.8	29.0466	0	1
NZ- European	58	0.8	30.8947	0	1
NZ- European	58.486	0.8	29.019	0	1
NZ- European	47	0.8	31.7901	0	1
NZ- European	49.0787	0.8	22.7244	0	1
NZ- European	50	0.8		0	1
NZ- European	54	0.8	29.9383	0	1
NZ- European	52	0.8	31.6991	0	1
NZ- European	41	0.8	22.7717	0	1
NZ- European	45	0.8	27.931	0	1
NZ- European	46	0.8	44.7531	0	1
NZ- European	49	0.8	25.8264	0	1
NZ- European	50	0.8	24.7553	0	1
NZ- European	79	0.8	29.737	0	1
NZ- European	66	0.8	32.4886	0	1
NZ- European	62	0.8	23.4298	0	1
NZ- European	56	0.8	33.2201	1	1
NZ- European	65	0.8	29.6495	1	1
NZ- European	51	0.8	25.1395	1	1
NZ- European	23	0.8	32.2494	1	1
NZ- European	24	0.8	23.25	1	1
NZ- European	42	0.8		1	1
NZ- European	30	0.8	25.7122	1	1
NZ- European	53	0.8	22.8675	1	1
NZ- European	56.167	0.8	26.2101	1	1
NZ- European	28.2902	0.9		0	0
NZ- European	70.1054	0.9	24.2123	0	0
NZ- European	53	0.9	19.4444	0	0
NZ- European	48	0.9	21.7596	0	0
NZ- European	46	0.9	28.8955	0	1
NZ- European	27	0.9	22.6445	0	1
NZ- European	46	0.9	27.1244	0	1
NZ- European	48	0.9	20.0617	0	1
NZ- European	51	0.9	35.6718	0	1
NZ- European	28	0.9	23.1481	0	1
NZ- European	59	0.9	21.9525	0	1
NZ- European	62	0.9	20.0617	0	1
NZ- European	42	0.9	25.8546	0	1
NZ- European	57	0.9	34.4781	0	1
NZ- European	58	0.9	0	0	1
NZ- European	51	0.9	28.578	0	1
NZ- European	68	0.9	21.5081	0	1
NZ- European	39	0.9	23.6203	0	1
NZ- European	43	0.9	25.5354	0	1
NZ- European	24	0.9	26.4349	0	1
NZ- European	40	0.9	24.4898	0	1
NZ- European	34	0.9	28.4082	0	1
NZ- European	57	0.9		1	1
NZ- European	47	0.9	24.4857	1	1
NZ- European	58	0.9	25.7798	1	1
NZ- European	49	0.9	37.037	1	1
NZ- European	22	0.9	0	1	1
NZ- European	60	0.9	24.682	1	1
NZ- European	34	0.9	29.4547	1	1
NZ- European	52	0.95	29.5681	1	1
NZ- European	58.9979	1	29.0307	0	0
NZ- European	40	1	22.0932	1	0
NZ- European	58	1	24.2215	1	0
NZ- European	43	1	26.5759	0	1
NZ- European	41.1636	1	26.2724	0	1
NZ- European	46	1	19.4732	0	1
NZ- European	60	1	28.7347	0	1
NZ- European	63	1	24.2106	0	1
NZ- European	63.3183	1	24.281	0	1
NZ- European	21	1	24.2901	0	1
NZ- European	69	1	25.2493	0	1
NZ- European	51	1	27.4895	1	1
NZ- European	52	1	25.0518	1	1
NZ- European	35	1	28.089	1	1
NZ- European	46	1	20.6612	1	1
NZ- European	47.1622	1	23.8751	1	1
NZ- European	49	1	22.8523	1	1
NZ- European	68	1.1		1	0
NZ- European	57	1.1	25.5565	0	1
NZ- European	63	1.1	27.8396	0	1
NZ- European	54	1.1	26.4395	0	1
NZ- European	61	1.1	26.801	0	1
NZ- European	52	1.1	22.0932	0	1
NZ- European	79	1.1	37.8747	0	1
NZ- European	39	1.1	25.7371	0	1
NZ- European	42.9131	1.1	26.1224	0	1
NZ- European	46	1.1	24.8608	0	1
NZ- European	66	1.1	31.0477	0	1
NZ- European	73.9357	1.1	21.9056	1	1
NZ- European	47	1.1	29.7823	1	1
NZ- European	56	1.1	26.0146	1	1
NZ- European	43.4935	1.1	24.2215	1	1
NZ- European	50	1.1	31.8448	1	1
NZ- European	60	1.1	23.9734	1	1
NZ- European	40	1.2	17.1883	0	0
NZ- European	77	1.2	25.7117	0	0
NZ- European	50	1.2		0	1
NZ- European	52	1.2	24.4898	0	1
NZ- European	75.6249	1.2	23.3887	0	1
NZ- European	53	1.2	22.5981	0	1
NZ- European	44	1.2	25.5738	0	1
NZ- European	34	1.2	30.9595	0	1
NZ- European	47	1.2	19.3213	0	1
NZ- European	35	1.2	26.0933	0	1
NZ- European	28	1.2	23.8048	0	1
NZ- European	65	1.2	23.7719	1	1
NZ- European	59.2772	1.2	24.6093	1	1
NZ- European	57	1.2	21.7684	1	1
NZ- European	42	1.2	24.2123	1	1
NZ- European	53.8234	1.2	26.8274	1	1
NZ- European	73	1.2	35.083	1	1
NZ- European	58	1.2	29.4455	1	1
NZ- European	46	1.3	20.679	0	0
NZ- European	37	1.3	28.7317	0	1
NZ- European	70	1.3	29.1265	0	1
NZ- European	52	1.3	27.7575	0	1
NZ- European	54	1.3	34.9925	0	1
NZ- European	50	1.3	28.4005	0	1
NZ- European	63	1.3	28.3278	0	1
NZ- European	60	1.3	24.0722	1	1
NZ- European	22	1.3		1	1
NZ- European	54	1.3	23.9995	1	1
NZ- European	68	1.3	29.2777	1	1
NZ- European	49.5195	1.4		0	0
NZ- European	69.3771	1.4	27.931	0	1
NZ- European	70	1.4	21.8276	0	1
NZ- European	62	1.4	21.1514	0	1
NZ- European	30	1.4	20.4529	1	1
NZ- European	57	1.4	25.3593	1	1
NZ- European	61	1.4	23.9148	1	1
NZ- European	62	1.4	26.0617	1	1
NZ- European	77	1.4	27.7469	1	1
NZ- European	42	1.4	29.321	1	1
NZ- European	36	1.5	22.5119	0	1
NZ- European	75	1.5	33.3866	0	1
NZ- European	36	1.5	25.9259	0	1
NZ- European	34	1.5	25.5933	0	1
NZ- European	61	1.5	21.8724	1	1
NZ- European	29	1.5	25.4694	1	1
NZ- European	59	1.5	35.2653	1	1
NZ- European	59	1.5	23.3509	1	1
NZ- European	65.6728	1.5	20.6667	1	1
NZ- European	48	1.6	22.3895	0	0
NZ- European	71	1.6	27.383	0	0
NZ- European	63	1.6	35.5114	0	1
NZ- European	49.1745	1.6	26.8274	0	1
NZ- European	72	1.6	28.6691	0	1
NZ- European	72	1.6	26.5761	0	1
NZ- European	51	1.6	24.6181	0	1
NZ- European	35	1.6	29.2969	0	1
NZ- European	61	1.6	29.4118	1	1
NZ- European	56	1.6	24.1083	1	1
NZ- European	56	1.7	27.4717	0	1
NZ- European	62	1.7	20.8162	0	1
NZ- European	55.0062	1.7	22.0408	0	1
NZ- European	59	1.7	25.963	0	1
NZ- European	48	1.7	23.3844	0	1
NZ- European	54	1.7	25.5036	0	1
NZ- European	40	1.7	21.9289	1	1
NZ- European	62	1.7	24.6531	1	1
NZ- European	55	1.7	26.0741	1	1
NZ- European	48	1.7	26.1962	1	1
NZ- European	53	1.8	34.74	0	1
NZ- European	45	1.8	25.2493	0	1
NZ- European	65	1.8	26.6097	0	1
NZ- European	75	1.8	21.2245	0	1
NZ- European	35	1.8	22.3954	1	1
NZ- European	62	1.8	25.3515	1	1
NZ- European	54	1.8	26.2346	1	1
NZ- European	49	1.9	29.2395	0	1
NZ- European	71	1.9	33.8959	0	1
NZ- European	62	1.9	26.765	0	1
NZ- European	56	1.9	29.8354	0	1
NZ- European	66	1.9	24.4396	1	1
NZ- European	60	1.9	24.2123	1	1
NZ- European	65	2	23.4333	0	0
NZ- European	77	2	28.089	1	0
NZ- European	62	2		0	1
NZ- European	66	2	23.2514	0	1
NZ- European	64	2	25.5125	0	1
NZ- European	70	2	30.8439	1	1
NZ- European	65.295	2	27.9904	1	1
NZ- European	60	2.1		0	1
NZ- European	73	2.1	23.8367	0	1
NZ- European	68	2.1		1	1
NZ- European	27	2.2	27.8124	0	0
NZ- European	62	2.2	26.6211	0	1
NZ- European	66.8036	2.2	31.7219	0	1
NZ- European	67	2.2	26.9292	0	1
NZ- European	74	2.2	25.0593	0	1
NZ- European	45	2.2	26.0926	1	1
NZ- European	73	2.2	34.4781	1	1
NZ- European	60	2.3	23.7356	0	0
NZ- European	62	2.3	26.9478	0	1
NZ- European	57	2.3	34.0773	1	1
NZ- European	71	2.3	21.2183	1	1
NZ- European	75	2.3	31.2092	1	1
NZ- European	61	2.4	30.3871	1	1
NZ- European	63	2.4	26.9333	1	1
NZ- European	61	2.4	24.6914	1	1
NZ- European	72.7686	2.5	23.8606	0	0
NZ- European	72	2.5	26.1436	0	0
NZ- European	80	2.5	28.2148	1	0
NZ- European	63	2.5	25.5933	0	1
NZ- European	70	2.5	25.3515	0	1
NZ- European	64	2.5	24.1517	0	1
NZ- European	66	2.6	32.1929	0	0
NZ- European	53	2.6	28.2484	0	0
NZ- European	48	2.6	27.3473	0	1
NZ- European	65	2.6	23.1123	1	1
NZ- European	61	2.6	30.7174	1	1
NZ- European	70.2259	2.7	28.3239	0	0
NZ- European	50	2.7	25.963	0	1
NZ- European	74	2.7	24.5187	1	1
NZ- European	73	2.8	29.1426	0	1
NZ- European	72	2.8	23.9185	1	1
NZ- European	55	2.8	23.564	1	1
NZ- European	45	3.1	26.2346	0	1
NZ- European	71.7207	3.1	29.2075	0	1
NZ- European	63	3.1	23.8088	0	1
NZ- European	62	3.2	25.1429	1	0
NZ- European	53	3.2	29.6708	0	1
NZ- European	63.7235	3.2	30.3085	0	1
NZ- European	71	3.3	32.1868	0	1
NZ- European	68	3.3	28.7319	1	1
NZ- European	53.8973	3.4	26.3656	1	0
NZ- European	78	3.4	26.8122	1	1
NZ- European	60	3.4	23.939	1	1
NZ- European	68	3.4	26.7539	1	1
NZ- European	54	3.5	26.854	0	1
NZ- European	68	3.5	24.0846	0	1
NZ- European	66.6064	3.6	24.8112	0	0
NZ- European	72	3.6	29.1145	0	1
NZ- European	75	3.7	26.0159	0	0
NZ- European	30	3.7	23.9995	0	1
NZ- European	66	3.7	33.705	1	1
NZ- European	68	3.8	30.5241	0	0
NZ- European	69	3.8	33.2931	0	1
NZ- European	61	3.8	24.6914	1	1
NZ- European	76	3.9	36.9211	1	0
NZ- European	77	4	25.4028	1	0
NZ- European	76	4	29.5834	0	1
NZ- European	68	4.1	24.5089	0	0
NZ- European	46	4.2	28.089	0	1
NZ- European	70	4.3	29.7265	1	0
NZ- European	45	4.4	29.5858	1	0
NZ- European	64	4.4	29.2105	1	0
NZ- European	63	4.4	25.0829	0	1
NZ- European	67	4.5	30.1896	0	1
NZ- European	60	4.5	25.1229	0	1
NZ- European	77.6126	4.5	21.551	1	1
NZ- European	65	4.6	27.8878	0	1
NZ- European	70	4.6	24.733	0	1
NZ- European	74	4.6	24.1677	1	1
NZ- European	59	4.7	23.5036	0	1
NZ- European	64	4.7	23.634	0	1
NZ- European	53	4.7	28.7274	0	1
NZ- European	50	4.7	30.3562	1	1
NZ- European	60	4.9	31.2637	0	1
NZ- European	72	5		1	1
NZ- European	68	5.1	24.6426	0	0
NZ- European	78	5.2	25.58	0	1
NZ- European	74.8652	5.3	35.0133	0	0
NZ- European	62	5.5		0	1
NZ- European	68	5.5	28.7268	0	1
NZ- European	62	5.6	22.5031	0	1
NZ- European	62	5.6	23.7227	1	1
NZ- European	63	5.9	26.5498	1	1
NZ- European	76	6.3	21.4358	0	1
NZ- European	66	6.5	26.7517	0	0
NZ- European	71	6.5	21.0667	0	1
NZ- European	67	6.5	22.4088	0	1
NZ- European	77	6.8	29.6243	0	1
NZ- European	68	6.8	29.531	1	1
NZ- European	68.2218	7	23.898	0	1
NZ- European	71	7.2	26.3223	1	1
NZ- European	64	7.3	23.8783	0	1
NZ- European	61	7.6	30.9057	1	1
NZ- European	62	7.8	30.0408	0	1
NZ- European	69	8.8	25.5036	1	0
NZ- European	64	8.8	25.1644	0	1
NZ- European	63	8.9	24.2154	0	1
NZ- European	67	9	24.114	1	1
NZ- European	67	9.5		0	0
NZ- European	73	9.6		0	0
NZ- European	76	10.6	24.7426	1	0
NZ- European	73	11.6	24.6303	1	1
NZ- European	58	12.3	27.5802	1	0
NZ- European	70	13.6	25.9107	0	1
NZ- European	57	15.7	33.1452	0	1
NZ- European	63	16.2	29.8359	0	1
NZ- European	71	17	32.0988	0	1
NZ- European	69	61.7	26.556	1	1
NZ- European	59	134		1	1
NZ- European	46.4778			0	0
NZ- European	29		18.4671	0	0
NZ- European	71		28.9998	0	0
NZ- European	81		21.5529	0	0
NZ- European	75		26.5118	0	0
NZ- European	30		27.7575	0	0
NZ- European	70		22.7279	0	0
NZ- European	54		27.7744	0	0
NZ- European	46		24.5435	0	0
NZ- European	57		29.0688	1	0
NZ- European	42		26.8785	1	0
NZ- European	67		29.8606	1	0
NZ- European	62		26.6433	0	1
NZ- European	55		30.4507	0	1
NZ- European	51		27.4445	0	1
NZ- European	56		23.6614	0	1
NZ- European	34		28.9647	0	1
NZ- European	56		27.7744	0	1
NZ- European	51		24.9151	0	1
NZ- European	69		29.8354	0	1
NZ- European	30		26.4721	0	1
NZ- European	77		22.2575	0	1
NZ- European	39		23.0155	0	1
NZ- European	45		26.8316	0	1
NZ- European	68		28.1122	0	1
NZ- European	74		24.4898	0	1
NZ- European	37		33.0667	0	1
NZ- European	46		31.0511	0	1
NZ- European	57.1499		31.7895	0	1
NZ- European	48.3778		24.9135	0	1
NZ- European	47		26.3756	0	1
NZ- European	50		25.5795	0	1
NZ- European	33		25.3086	0	1
NZ- European	73		24.5156	0	1
NZ- European	59		31.378	0	1
NZ- European	61		25.9043	0	1
NZ- European	57		29.0612	0	1
NZ- European	66		40.8304	0	1
NZ- European	57		25.6489	0	1
NZ- European	66		30.5241	0	1
NZ- European	58		24.3019	0	1
NZ- European	59		25.7515	0	1
NZ- European	63		25.0995	0	1
NZ- European	48.178		25.9924	0	1
NZ- European	73		27.5134	0	1
NZ- European	39		20.4204	0	1
NZ- European	28		27.7769	0	1
NZ- European	38		20.268	0	1
NZ- European	64		29.3883	0	1
NZ- European	62		24.8981	1	1
NZ- European	68		31.1207	1	1
NZ- European	68		29.0698	1	1
NZ- European	49		35.6315	1	1
NZ- European	72.4353		30.2595	1	1
NZ- European	43		23.7654	1	1
NZ- European	57		36.0358	1	1
NZ- European	67		30.87	1	1
NZ- European	38		28.06	1	1
NZ- European	77		31.1614	1	1
NZ- European	77		25.9738	1	1
NZ- European	53		24.9135	1	1
NZ- European	68		25.8806	1	1
NZ- European	71		26.7036	1	1
NZ- European	63		27.022	1	1
NZ- European	67		29.8981	1	1
NZ- European	60		29.0548	1	1
NZ- European	48		22.9883	1	1
NZ- European	72		23.858	1	1
NZ- European	74		30.5995	1	1
NZ- European	58.2697		30.6939	1	1
NZ- European	59		27.0268	1	1
NZ- European	59		25.1081	1	1
NZ- European	34		24.8687	1	1
NZ- European	54		33.3061	1	1

## Sheet: NZ controls with genotype healt
Self-reported ethnicity	Age at Study entry	PSA at study entry	BMI at study entry	Ever- smoker	Achohol consumer	Health disorder	AKR1C3 rs12529
NZ- European	49.5195	1.4		0	0	None	C/C
NZ- European	24.0712	0.1	30.3126	1	1	inflammatory	C/G
NZ- European	28.1533	0.4	22.3094	0	1	None	C/C
NZ- European	40.7036	0.2	21.8277	1	1	None	C/C
NZ- European	30	0.8	21.1327	0	1	None	C/C
NZ- European	45.9452	0.2	28.7132	0	1	Cardiovascular	G/G
NZ- European	51.9836	0.7	35.0199	0	1	None	C/C
NZ- European	50	2.7	25.963	0	1	Cardiovascular	C/C
NZ- European	55	0.3	28.5348	0	1	None	C/G
NZ- European	30	0.3	24.4857	0	1	None	C/G
NZ- European	46	1.3	20.679	0	0	None	C/C
NZ- European	35	1	28.089	1	1	None	C/G
NZ- European	69.3771	1.4	27.931	0	1	None	G/G
NZ- European	51	0.8	25.7916	1	0	None	C/G
NZ- European	66.6064	3.6	24.8112	0	0	None	G/G
NZ- European	56	0.5	27.0222	0	1	Cardiovascular	C/C
NZ- European	58.9569	0.6	26.7698	1	1	None	C/G
NZ- European	62	1.9	26.765	0	1	None	C/G
NZ- European	45.6345	0.6	20.8503	1	1	None	C/C
NZ- European	61	1.4	23.9148	1	1	None	C/C
NZ- European	39	1.1	25.7371	0	1	None	C/G
NZ- European	25	0.5	25.8027	0	1	None	G/G
NZ- European	28	0.6	25.5363	0	1	None	C/G
NZ- European	63	0.5	30.3673	0	1	Cardiovascular	C/C
NZ- European	24.1451	0.6	24.0741	0	0	None	G/G
NZ- European	57.1499		31.7895	0	1	None	C/C
NZ- European	43.8056	0.5	25.4113	0	1	None	C/G
NZ- European	43.3073	0.5	24.437	0	1	inflammatory	C/C
NZ- European	23.7344	0.4	21.419	0	1	None	C/G
NZ- European	31.8877	0.3	22.8774	1	1	None	C/C
NZ- European	63.7235	3.2	30.3085	0	1	Cardiovascular	C/C
NZ- European	53.8973	3.4	26.3656	1	0	None	C/C
NZ- European	31	0.6	28.7347	0	1	None	C/G
NZ- European	56		27.7744	0	1	other	C/G
NZ- European	27	0.6	22.5896	0	1	None	G/G
NZ- European	22	0.9	0	1	1	None	C/G
NZ- European	33.911	0.6	22.6422	0	1	None	C/C
NZ- European	27	0.6	23.1481	0	1	None	C/G
NZ- European	56.167	0.8	26.2101	1	1	None	G/G
NZ- European	42	0.9	25.8546	0	1	None	G/G
NZ- European	55		30.4507	0	1	Cardiovascular	C/C
NZ- European	49.1745	1.6	26.8274	0	1	Cardiovascular	C/C
NZ- European	39		23.0155	0	1	None	C/C
NZ- European	45		26.8316	0	1	None	C/C
NZ- European	28	0.9	23.1481	0	1	inflammatory	C/C
NZ- European	45	0.7	26.2742	0	1	None	C/C
NZ- European	48	0.7	21.0828	0	1	None	C/C
NZ- European	51	0.3	24.0997	1	1	None	C/C
NZ- European	28	0.3	30.5599	0	0	None	C/G
NZ- European	64.6489	0.5	29.2337	1	1	None	C/G
NZ- European	43.4935	1.1	24.2215	1	1	None	C/G
NZ- European	54.6064	0.7	26.2773	0	1	None	C/C
NZ- European	42	0.5	22.8931	1	1	None	C/C
NZ- European	45	0.4	36.5157	0	1	None	C/C
NZ- European	46	0.5	21.9766	0	1	None	G/G
NZ- European	53	0.9	19.4444	0	0	None	C/C
NZ- European	51	1	27.4895	1	1	None	C/G
NZ- European	43	1	26.5759	0	1	None	C/C
NZ- European	61	0.7	32.106	1	1	other	C/C
NZ- European	39	0.3	25.2493	1	1	None	C/G
NZ- European	51	0.5	27.6493	1	1	Cardiovascular	C/G
NZ- European	51	0.8	25.1395	1	1	inflammatory	G/G
NZ- European	54	0.2	27.9177	0	1	None	C/C
NZ- European	42.9131	1.1	26.1224	0	1	None	C/G
NZ- European	59	1.5	23.3509	1	1	inflammatory	C/C
NZ- European	24	0.3	23.9814	0	1	None	C/C
NZ- European	60	2.3	23.7356	0	0	None	C/G
NZ- European	57	0.6	34.7434	0	1	None	G/G
NZ- European	51	0.3	24.0846	0	0	None	G/G
NZ- European	66	6.5	26.7517	0	0	inflammatory	C/G
NZ- European	52	1.2	24.4898	0	1	None	C/C
NZ- European	53	0.8	22.8675	1	1	None	C/G
NZ- European	46.4778			0	0	None
NZ- European	56	0.8	33.2201	1	1	Cardiovascular	C/C
NZ- European	68	6.8	29.531	1	1	Cardiovascular	G/G
NZ- European	47	0.4	21.1821	1	1	inflammatory	C/G
NZ- European	34	1.2	30.9595	0	1	inflammatory	C/C
NZ- European	30.5927	0.4	21.8776	0	1	None	C/C
NZ- European	62	2		0	1	Cardiovascular	C/G
NZ- European	53.8234	1.2	26.8274	1	1	Cardiovascular	C/C
NZ- European	39	0.8	25.1063	0	1	other	C/C
NZ- European	67	0.7	26.8274	0	1	inflammatory	C/G
NZ- European	54	0.5	28.981	0	1	None	C/C
NZ- European	50	1.3	28.4005	0	1	Cardiovascular	C/C
NZ- European	58.9979	1	29.0307	0	0	Cardiovascular	C/C
NZ- European	28.2902	0.9		0	0	None	C/C
NZ- European	75.6249	1.2	23.3887	0	1	Cardiovascular	C/C
NZ- European	43		23.7654	1	1	Depression Anixiety	C/C
NZ- European	41.1636	1	26.2724	0	1	None	C/G
NZ- European	58	0.9	25.7798	1	1	Cardiovascular	G/G
NZ- European	75	3.7	26.0159	0	0	Cardiovascular	C/C
NZ- European	47	0.3		0	1	None	C/G
NZ- European	55	2.8	23.564	1	1	None	G/G
NZ- European	62	5.6	23.7227	1	1	None	C/C
NZ- European	22	1.3		1	1	None	C/G
NZ- European	22	0.6		0	1	None	C/G
NZ- European	48	0.7	21.6074	0	1	None	C/G
NZ- European	61	2.4	24.6914	1	1	Cardiovascular
NZ- European	54	0.8	25.0744	0	1	other	G/G
NZ- European	42.6229	0.5	28.3986	0	1	None	C/G
NZ- European	59.2772	1.2	24.6093	1	1	None	C/G
NZ- European	48	0.7	24.968	1	1	None	G/G
NZ- European	73	11.6	24.6303	1	1	Cardiovascular	C/G
NZ- European	45	0.6	24.3911	0	0	None
NZ- European	65	1.2	23.7719	1	1	Cardiovascular	C/C
NZ- European	33	0.6	33.0151	1	1	Cardiovascular	C/C
NZ- European	33	0.4	24.3375	1	1	None	C/C
NZ- European	58	0.5	24.4981	0	0	None	C/G
NZ- European	36	0.6	23.8227	0	1	inflammatory	C/G
NZ- European	50	0.6	31.6001	0	1	other	C/C
NZ- European	57	1.4	25.3593	1	1	Cardiovascular	C/G
NZ- European	72	2.5	26.1436	0	0	Depression Anixiety	C/C
NZ- European	59	0.5	22.2041	0	1	None	C/C
NZ- European	52	0.6	26.1752	1	1	cardiovascular	C/C
NZ- European	62	5.5		0	1	Urology
NZ- European	70.2259	2.7	28.3239	0	0	Cardiovascular	C/G
NZ- European	61	3.8	24.6914	1	1	None	C/C
NZ- European	36	1.5	25.9259	0	1	None	G/G
NZ- European	54	0.7		0	1	None	C/G
NZ- European	61	2.6	30.7174	1	1	Cardiovascular	C/C
NZ- European	73.9357	1.1	21.9056	1	1	Cardiovascular	C/G
NZ- European	61	7.6	30.9057	1	1	None	C/G
NZ- European	76	10.6	24.7426	1	0	None	C/G
NZ- European	57	0.2	25.6612	0	1	inflammatory	G/G
NZ- European	54	0.6	21.8647	0	1	None	C/G
NZ- European	57	0.4	31.722	0	0	None	C/C
NZ- European	67	9.5		0	0	None	G/G
NZ- European	64	4.7	23.634	0	1	Cardiovascular	C/C
NZ- European	46	0.8	24.8608	1	0	None	C/C
NZ- European	78	0.2	21.3276	1	1	Cardiovascular	C/C
NZ- European	64	7.3	23.8783	0	1	Urology
NZ- European	60	4.5	25.1229	0	1	None	C/G
NZ- European	33	0.4	24.2123	0	1	None	C/C
NZ- European	36	0.5	24.4418	1	1	None	G/G
NZ- European	57	1.2	21.7684	1	1	None	C/G
NZ- European	79	0.8	29.737	0	1	Diabetes	C/G
NZ- European	46	1	19.4732	0	1	None
NZ- European	72	5		1	1	None	C/G
NZ- European	68	2.1		1	1	Cardiovascular	C/C
NZ- European	65	0.2	30.5464	1	1	Depression Anixiety
NZ- European	37	0.5	27.2293	0	1	None	C/G
NZ- European	51	0.6	23.1983	0	1	None	C/G
NZ- European	63	3.1	23.8088	0	1	None	C/C
NZ- European	50	0.4	27.8013	0	1	None	C/G
NZ- European	68	3.5	24.0846	0	1	Diabetes	G/G
NZ- European	31	0.3	24.811	1	1	None	C/C
NZ- European	63	1.1	27.8396	0	1	None	C/C
NZ- European	38		20.268	0	1	None	C/G
NZ- European	24	0.9	26.4349	0	1	None	C/G
NZ- European	44	0.5	26.6688	0	1	other	C/G
NZ- European	26	0.6	28.905	0	1	None	G/G
NZ- European	21	1	24.2901	0	1	None	G/G
NZ- European	35	0.5	27.5825	0	0	other	C/G
NZ- European	36	0.3	27.0037	0	0	None	C/C
NZ- European	38	0.6	26.5118	0	1	None	C/C
NZ- European	24	0.8	23.25	1	1	None	C/C
NZ- European	24	0.4	28.7017	0	1	None	C/G
NZ- European	39		20.4204	0	1	None	C/C
NZ- European	38	0.1	27.9294	1	1	None
NZ- European	30	0.6	22.6004	0	1	None	C/C
NZ- European	60	2.1		0	1	Cardiovascular	G/G
NZ- European	52	0.7	32.8466	0	1	None	G/G
NZ- European	45	3.1	26.2346	0	1	None	C/G
NZ- European	70	4.6	24.733	0	1	None
NZ- European	60	0.9	24.682	1	1	inflammatory	C/C
NZ- European	50	0.8	23.7514	0	1	None	C/C
NZ- European	48	1.7	26.1962	1	1	None	C/G
NZ- European	63	1	24.2106	0	1	None	C/C
NZ- European	63	4.4	25.0829	0	1	Cardiovascular
NZ- European	67	4.5	30.1896	0	1	Urology
NZ- European	70	13.6	25.9107	0	1	Urology
NZ- European	50	4.7	30.3562	1	1	None	G/G
NZ- European	56	1.6	24.1083	1	1	None	C/G
NZ- European	80	0.55	23.9185	1	1	inflammatory	C/C
NZ- European	36	1.5	22.5119	0	1	None	G/G
NZ- European	52	0.95	29.5681	1	1	Depression Anixiety
NZ- European	63	2.5	25.5933	0	1	Cardiovascular	C/C
NZ- European	65	2.6	23.1123	1	1	Cardiovascular	C/C
NZ- European	53	1.8	34.74	0	1	Depression Anixiety	C/C
NZ- European	67	0.6	30.4907	0	1	inflammatory	C/C
NZ- European	63	5.9	26.5498	1	1	None	C/G
NZ- European	62	1.7	20.8162	0	1	Urology
NZ- European	46	0.4	28.1409	1	1	None	C/C
NZ- European	76	6.3	21.4358	0	1	Cardiovascular	C/G
NZ- European	68	4.1	24.5089	0	0	Urology	C/G
NZ- European	71	2.3	21.2183	1	1	None	C/G
NZ- European	43	0.4	25.8546	0	1	None	C/G
NZ- European	71	7.2	26.3223	1	1	Urology	C/C
NZ- European	66	2	23.2514	0	1	Cardiovascular	C/C
NZ- European	47	0.5	24.187	1	1	None
NZ- European	42	0.4	31.5534	1	1	None	C/C
NZ- European	70	4.3	29.7265	1	0	Urology	C/C
NZ- European	66	1.1	31.0477	0	1	None	C/C
NZ- European	63	8.9	24.2154	0	1	Urology
NZ- European	37	0.6	27.4587	1	1	None	C/G
NZ- European	68	1.1		1	0	Cardiovascular
NZ- European	62	2.2	26.6211	0	1	Urology
NZ- European	45	0.3	26.8687	0	1	Cardiovascular	C/G
NZ- European	57	0.6	31.2461	1	1	Cardiovascular	C/G
NZ- European	54	0.4	21.5349	0	1	None	C/G
NZ- European	72	2.8	23.9185	1	1	Urology	C/C
NZ- European	58	1.2	29.4455	1	1	Cardiovascular	C/C
NZ- European	62	1.7	24.6531	1	1	None	C/C
NZ- European	67	9	24.114	1	1	Cardiovascular	C/C
NZ- European	64	0.5	29.6922	0	1	Cardiovascular	C/C
NZ- European	46	0.9	27.1244	0	1	None	C/C
NZ- European	48	1.6	22.3895	0	0	None	C/C
NZ- European	60	1.9	24.2123	1	1	Cardiovascular	C/G
NZ- European	48	0.7	23.3617	0	1	None	C/G
NZ- European	55	1.7	26.0741	1	1	None	C/C
NZ- European	67	2.2	26.9292	0	1	None	C/G
NZ- European	46	0.7	29.5426	0	1	None	C/G
NZ- European	28	1.2	23.8048	0	1	None	C/G
NZ- European	68	0.8	26.8122	0	0	Cardiovascular	C/G
NZ- European	56	0.6	24.4733	0	1	None	C/C
NZ- European	33	0.5	23.6003	0	1	None	C/G
NZ- European	34	0.8	32.4272	0	0	None	C/C
NZ- European	46	4.2	28.089	0	1	None	C/G
NZ- European	52	1	25.0518	1	1	None	C/G
NZ- European	32	0.5	24.1778	0	1	None	C/C
NZ- European	70	1.4	21.8276	0	1	None	G/G
NZ- European	52	0.8	31.6991	0	1	None	C/C
NZ- European	49	0.7	29.3878	0	1	None	C/G
NZ- European	42	1.4	29.321	1	1	None	C/G
NZ- European	47	0.7	27.3504	0	0	Depression Anixiety	C/G
NZ- European	36	0.7	31.0979	0	0	None	C/G
NZ- European	53	0.6	26.1381	0	1	None	C/C
NZ- European	64	4.4	29.2105	1	0	None	G/G
NZ- European	55	0.6	26.7299	1	0	Cardiovascular	C/G
NZ- European	41	0.8	22.7717	0	1	None	C/C
NZ- European	28	0.5	29.4832	0	1	None	G/G
NZ- European	35	0.5		0	1	None	C/G
NZ- European	45	0.6		0	1	None	C/C
NZ- European	30	0.3	28.6801	0	1	None	C/G
NZ- European	30	3.7	23.9995	0	1	None	C/G
NZ- European	68	0.3	26.8752	1	1	None	G/G
NZ- European	30	1.4	20.4529	1	1	None	C/C
NZ- European	58	0.9	0	0	1	None	C/C
NZ- European	29		18.4671	0	0	None	C/C
NZ- European	46	0.8	44.7531	0	1	None	G/G
NZ- European	58	0.7	28.3951	0	1	Cardiovascular	C/C
NZ- European	23	0.8	32.2494	1	1	None	C/C
NZ- European	40	0.5	29.2337	0	1	None	C/G
NZ- European	58	12.3	27.5802	1	0	Urology
NZ- European	52	1.3	27.7575	0	1	None	C/G
NZ- European	42	0.8		1	1	None	C/C
NZ- European	50	1.2		0	1	None	C/G
NZ- European	50	0.8		0	1	None	G/G
NZ- European	57	0.9		1	1	Cardiovascular	C/C
NZ- European	52	0.3		0	1	None	C/C
NZ- European	59	4.7	23.5036	0	1	None	C/C
NZ- European	54	1.8	26.2346	1	1	Cardiovascular	C/C
NZ- European	60	1.3	24.0722	1	1	None	C/C
NZ- European	25	0.7	21.9138	0	0	None	C/G
NZ- European	62	0.6	28.31	1	1	Urology	C/G
NZ- European	72.3696	0.6	24.8617	1	1	None	C/G
NZ- European	44	0.5	25.6048	0	1	None	C/G
NZ- European	54	3.5	26.854	0	1	None	C/G
NZ- European	62	1.4	26.0617	1	1	None	C/G
NZ- European	29	0.4	25.963	0	0	other	G/G
NZ- European	51	0.7	32.45	0	0	None	C/G
NZ- European	48	0.5	24.2803	0	1	None	G/G
NZ- European	61	1.6	29.4118	1	1	Cardiovascular	C/G
NZ- European	46	0.2	25.7358	1	0	None	G/G
NZ- European	57	0.2	20.6743	0	1	None	C/C
NZ- European	73	9.6		0	0	Urology
NZ- European	34	0.65	25.9399	0	1	None
NZ- European	71	0.1	31.6991	0	1	Urology
NZ- European	63	2.4	26.9333	1	1	Cardiovascular	C/G
NZ- European	63	1.6	35.5114	0	1	Urology
NZ- European	45	0.6	25.3515	0	1	other	C/G
NZ- European	73	2.1	23.8367	0	1	Cardiovascular	C/C
NZ- European	75	1.8	21.2245	0	1	Cardiovascular	C/C
NZ- European	77	1.2	25.7117	0	0	None	G/G
NZ- European	71	1.6	27.383	0	0	Cardiovascular	C/C
NZ- European	49.0787	0.8	22.7244	0	1	None	G/G
NZ- European	51	1.6	24.6181	0	1	None	G/G
NZ- European	68	0.9	21.5081	0	1	None	C/G
NZ- European	62	7.8	30.0408	0	1	None	C/G
NZ- European	67	6.5	22.4088	0	1	Cardiovascular	C/G
NZ- European	44	0.4	26.5928	1	1	None	C/C
NZ- European	40	0.6	21.3173	0	1	None	C/C
NZ- European	68	5.5	28.7268	0	1	None	C/G
NZ- European	66	2.6	32.1929	0	0	Urology
NZ- European	78	5.2	25.58	0	1	Cardiovascular	C/G
NZ- European	74	4.6	24.1677	1	1	Cardiovascular	C/G
NZ- European	68.2218	7	23.898	0	1	Urology
NZ- European	45	0.7	26.2966	0	1	None	G/G
NZ- European	27	2.2	27.8124	0	0	other	C/C
NZ- European	45	1.8	25.2493	0	1	inflammatory	C/G
NZ- European	61	1.5	21.8724	1	1	Depression Anixiety	G/G
NZ- European	52	1.1	22.0932	0	1	Cardiovascular	C/C
NZ- European	35	0.3	19.9564	0	1	None	C/G
NZ- European	62	2.3	26.9478	0	1	None	C/G
NZ- European	42	0.8	25.9202	0	1	None	C/G
NZ- European	65	2	23.4333	0	0	Diabetes	C/C
NZ- European	53	0.4	24.8971	0	1	None	C/C
NZ- European	60	1.1	23.9734	1	1	None	C/G
NZ- European	26	0.4	26.4236	0	1	inflammatory	C/G
NZ- European	25	0.3	21.6216	1	1	None	G/G
NZ- European	46	1	20.6612	1	1	None
NZ- European	50	1.1	31.8448	1	1	Cardiovascular	C/G
NZ- European	40	0.9	24.4898	0	1	None
NZ- European	70	0.7	30.6837	0	1	None	C/G
NZ- European	47	0.9	24.4857	1	1	None	C/C
NZ- European	47.1622	1	23.8751	1	1	None	C/C
NZ- European	25	0.6	28.1067	1	1	None	C/G
NZ- European	27	0.3	29.8606	1	1	None	G/G
NZ- European	59	1.5	35.2653	1	1	other	C/C
NZ- European	32	0.5	29.9616	0	1	None	C/G
NZ- European	42	0.5	29.9383	0	0	None
NZ- European	50	0.7	26.9598	1	1	None
NZ- European	48	0.9	20.0617	0	1	None	C/C
NZ- European	46	1.1	24.8608	0	1	None	C/C
NZ- European	28	0.4	33.91	0	1	None	C/C
NZ- European	53.2704	0.3	29.0367	0	1	None	C/G
NZ- European	29	0.4	23.1481	1	1	None	C/C
NZ- European	20	0.3	21.1327	1	1	None	C/G
NZ- European	20	0.4		0	1	None	C/C
NZ- European	41	0.3	30.3674	0	1	None	C/C
NZ- European	51	0.9	28.578	0	1	Depression Anixiety	C/G
NZ- European	40	1	22.0932	1	0	None	C/G
NZ- European	49	0.9	37.037	1	1	None	C/C
NZ- European	36	0.5	27.4717	0	1	None	C/C
NZ- European	55.0062	1.7	22.0408	0	1	None	C/C
NZ- European	35	0.4	22.3954	0	1	None	G/G
NZ- European	47	0.8	31.7901	0	1	other	C/G
NZ- European	35	0.3	25.8264	0	1	None	C/G
NZ- European	73	1.2	35.083	1	1	Diabetes	G/G
NZ- European	46	0.5	29.668	0	0	other	C/G
NZ- European	45	4.4	29.5858	1	0	None	C/G
NZ- European	38		28.06	1	1	Depression Anixiety	G/G
NZ- European	42	0.3	26.1493	0	1	None
NZ- European	64	8.8	25.1644	0	1	Urology
NZ- European	39	0.9	23.6203	0	1	None	C/G
NZ- European	51	0.3	27.4122	1	1	None
NZ- European	43	0.9	25.5354	0	1	None	C/G
NZ- European	62	5.6	22.5031	0	1	Cardiovascular	C/C
NZ- European	46	0.6	24.6181	0	1	None	C/C
NZ- European	48.3778		24.9135	0	1	None	C/G
NZ- European	58	0.8	30.8947	0	1	None	C/G
NZ- European	61	1.1	26.801	0	1	None	G/G
NZ- European	71	17	32.0988	0	1	None	G/G
NZ- European	44	1.2	25.5738	0	1	Depression Anixiety	C/C
NZ- European	64	2	25.5125	0	1	other	G/G
NZ- European	59	0.9	21.9525	0	1	None	C/G
NZ- European	46		31.0511	0	1	other	C/C
NZ- European	46		24.5435	0	0	None	C/C
NZ- European	55	0.6	26.482	0	1	Cardiovascular	G/G
NZ- European	74		24.4898	0	1	None	C/C
NZ- European	64	0.7	20.8427	0	1	Urology	C/C
NZ- European	70		22.7279	0	0	Cardiovascular	C/G
NZ- European	62	0.9	20.0617	0	1	None	C/G
NZ- European	51	0.9	35.6718	0	1	inflammatory	C/G
NZ- European	50	0.3	30.2189	0	1	None	C/G
NZ- European	61	2.4	30.3871	1	1	None	C/G
NZ- European	60	0.8	35.2133	0	1	Cardiovascular	C/G
NZ- European	71	6.5	21.0667	0	1	Cardiovascular	C/G
NZ- European	72	3.6	29.1145	0	1	Cardiovascular	C/G
NZ- European	40	1.2	17.1883	0	0	None	C/G
NZ- European	58.486	0.8	29.019	0	1	None	C/G
NZ- European	54	0.8	29.9383	0	1	Cardiovascular	C/C
NZ- European	77	1.4	27.7469	1	1	Cardiovascular	C/G
NZ- European	54	1.3	34.9925	0	1	None
NZ- European	61	0.5	29.8322	1	1	Cardiovascular	C/G
NZ- European	63.3183	1	24.281	0	1	None	C/G
NZ- European	65	0.4	27.7575	1	1	Cardiovascular	C/C
NZ- European	52	0.7	24.8792	0	1	None	C/G
NZ- European	69	61.7	26.556	1	1	Urology
NZ- European	66	0.8	32.4886	0	1	None	C/G
NZ- European	54	1.3	23.9995	1	1	None	G/G
NZ- European	52	0.5	26.8019	0	1	Cardiovascular	G/G
NZ- European	53	2.6	28.2484	0	0	inflammatory	G/G
NZ- European	60	0.7	26.4721	1	1	None	C/G
NZ- European	65	0.8	29.6495	1	1	Cardiovascular	C/G
NZ- European	48	1.7	23.3844	0	1	Cardiovascular	C/C
NZ- European	75	1.5	33.3866	0	1	Cardiovascular	C/C
NZ- European	59		25.1081	1	1	None	C/G
NZ- European	45	2.2	26.0926	1	1	None	C/G
NZ- European	73	2.2	34.4781	1	1	Diabetes	C/C
NZ- European	40	0.6	24.8163	0	1	None	C/G
NZ- European	75	0.4	22.0031	0	1	None	C/G
NZ- European	50	0.7	22.8395	1	1	None	G/G
NZ- European	77	4	25.4028	1	0	other
NZ- European	41	0.3	27.7008	0	1	None	C/G
NZ- European	41	0.8	31.4909	0	1	Cardiovascular	C/G
NZ- European	47	0.3	36.7284	1	0	None	C/G
NZ- European	53	4.7	28.7274	0	1	None	G/G
NZ- European	64	2.5	24.1517	0	1	None	C/C
NZ- European	30	0.8	25.7122	1	1	None	C/C
NZ- European	60	4.9	31.2637	0	1	Cardiovascular	C/C
NZ- European	49	1	22.8523	1	1	None	C/C
NZ- European	42	0.5	23.4333	0	1	None	C/C
NZ- European	33		25.3086	0	1	None
NZ- European	48		22.9883	1	1	None	C/G
NZ- European	28		27.7769	0	1	None	C/G
NZ- European	73		27.5134	0	1	Cardiovascular	G/G
NZ- European	34	0.9	28.4082	0	1	None	C/G
NZ- European	34		28.9647	0	1	inflammatory	C/G
NZ- European	30		26.4721	0	1	None	G/G
NZ- European	59		25.7515	0	1	Cardiovascular	C/C
NZ- European	71		28.9998	0	0	Cardiovascular	C/C
NZ- European	75		26.5118	0	0	Depression Anixiety	C/G
NZ- European	47		26.3756	0	1	None	C/G
NZ- European	68		28.1122	0	1	None	C/C
NZ- European	77		22.2575	0	1	Cardiovascular
NZ- European	53		24.9135	1	1	Cardiovascular	C/C
NZ- European	63		27.022	1	1	Cardiovascular	C/G
NZ- European	49	0.8	25.8264	0	1	None	C/C
NZ- European	56	0.3	26.3516	0	0	None	C/C
NZ- European	54		27.7744	0	0	other	C/C
NZ- European	53	3.2	29.6708	0	1	None
NZ- European	77		31.1614	1	1	Depression Anixiety	G/G
NZ- European	74		30.5995	1	1	Depression Anixiety	C/G
NZ- European	71		26.7036	1	1	inflammatory	C/G
NZ- European	72		23.858	1	1	other	C/C
NZ- European	69	8.8	25.5036	1	0	Cardiovascular	C/G
NZ- European	57		29.0612	0	1	Cardiovascular	C/C
NZ- European	68		31.1207	1	1	Cardiovascular	C/G
NZ- European	56		23.6614	0	1	Cardiovascular	C/G
NZ- European	51		27.4445	0	1	None	C/C
NZ- European	57	0.4	26.7755	1	1	None	C/C
NZ- European	67		29.8981	1	1	Cardiovascular	C/G
NZ- European	67		29.8606	1	0	inflammatory	C/C
NZ- European	42		26.8785	1	0	other	C/C
NZ- European	52	0.7	29.5504	0	1	None	C/G
NZ- European	57		36.0358	1	1	None	C/C
NZ- European	57		29.0688	1	0	Urology	C/G
NZ- European	57	0.9	34.4781	0	1	Cardiovascular
NZ- European	69	1	25.2493	0	1	None	G/G
NZ- European	72.4353		30.2595	1	1	Cardiovascular	C/G
NZ- European	69		29.8354	0	1	Urology	C/G
NZ- European	65.295	2	27.9904	1	1	None	C/C
NZ- European	68		25.8806	1	1	Cardiovascular	C/G
NZ- European	64		29.3883	0	1	None
NZ- European	66		30.5241	0	1	Urology	C/G
NZ- European	34		24.8687	1	1	None	C/G
NZ- European	77		25.9738	1	1	None	C/C
NZ- European	59	0.6	25.4498	0	1	None	C/G
NZ- European	68		29.0698	1	1	Cardiovascular	G/G
NZ- European	81		21.5529	0	0	None	C/G
NZ- European	59	134		1	1	None	C/C
NZ- European	74	2.2	25.0593	0	1	Cardiovascular
NZ- European	67		30.87	1	1	Cardiovascular	C/G
NZ- European	60		29.0548	1	1	None	C/G
NZ- European	66		40.8304	0	1	Cardiovascular	C/G
NZ- European	68	5.1	24.6426	0	0	None	C/G
NZ- European	50		25.5795	0	1	None	C/G
NZ- European	59		31.378	0	1	None	C/C
NZ- European	42	0.4	24.0626	0	1	None	C/C
NZ- European	63	1.3	28.3278	0	1	None	G/G
NZ- European	51	0.6	23.6713	0	1	None	C/C
NZ- European	62		26.6433	0	1	Cardiovascular	C/G
NZ- European	74	2.7	24.5187	1	1	inflammatory	C/G
NZ- European	68	1.3	29.2777	1	1	Diabetes	C/G
NZ- European	52	0.5	28.3419	0	1	None	G/G
NZ- European	54	1.7	25.5036	0	1	None	C/G
NZ- European	63		25.0995	0	1	Cardiovascular	C/C
NZ- European	62		24.8981	1	1	inflammatory	C/C
NZ- European	53	1.2	22.5981	0	1	None	C/G
NZ- European	57		25.6489	0	1	None	C/G
NZ- European	51		24.9151	0	1	None	C/C
NZ- European	45	0.8	28.7037	0	0	other
NZ- European	58		24.3019	0	1	None	C/G
NZ- European	73		24.5156	0	1	Cardiovascular	C/C
NZ- European	78	3.4	26.8122	1	1	Cardiovascular	G/G
NZ- European	61		25.9043	0	1	None	C/C
NZ- European	75	2.3	31.2092	1	1	Cardiovascular	G/G
NZ- European	48	2.6	27.3473	0	1	None	C/C
NZ- European	72	1.6	26.5761	0	1	Cardiovascular	G/G
NZ- European	71.7207	3.1	29.2075	0	1	Cardiovascular	C/G
NZ- European	46	0.9	28.8955	0	1	None
NZ- European	37		33.0667	0	1	None	C/C
NZ- European	49		35.6315	1	1	None	G/G
NZ- European	30		27.7575	0	0	None	C/G
NZ- European	65	4.6	27.8878	0	1	None
NZ- European	48	0.9	21.7596	0	0	None	C/C
NZ- European	66	1.9	24.4396	1	1	None	C/G
NZ- European	29	1.5	25.4694	1	1	None	C/G
NZ- European	54	1.1	26.4395	0	1	None	C/G
NZ- European	47	0.5	29.321	1	1	None	C/C
NZ- European	72	1.6	28.6691	0	1	Cardiovascular	C/G
NZ- European	49	0.3	26.5668	1	1	None	C/G
NZ- European	47	1.2	19.3213	0	1	None	C/G
NZ- European	34	0.9	29.4547	1	1	None	C/C
NZ- European	60	3.4	23.939	1	1	None	C/G
NZ- European	62	3.2	25.1429	1	0	Cardiovascular	C/G
NZ- European	66.8036	2.2	31.7219	0	1	Cardiovascular	C/G
NZ- European	56	1.9	29.8354	0	1	None	C/G
NZ- European	69	0.7	29.1421	0	1	Cardiovascular	C/G
NZ- European	76	4	29.5834	0	1	Urology	C/C
NZ- European	54		33.3061	1	1	Cardiovascular	C/G
NZ- European	68	3.8	30.5241	0	0	None	G/G
NZ- European	77	6.8	29.6243	0	1	other	C/C
NZ- European	77	2	28.089	1	0	None	G/G
NZ- European	71	1.9	33.8959	0	1	Urology	C/C
NZ- European	54	0.6	26.8785	0	1	inflammatory
NZ- European	69	3.8	33.2931	0	1	None	C/C
NZ- European	45	0.6	27.5972	0	1	None	C/C
NZ- European	59	1.7	25.963	0	1	None	C/G
NZ- European	60	1	28.7347	0	1	Cardiovascular	C/C
NZ- European	70	2	30.8439	1	1	Cardiovascular	C/G
NZ- European	76	3.9	36.9211	1	0	Cardiovascular	C/C
NZ- European	63	0.6	27.6241	0	1	Depression Anixiety	C/C
NZ- European	52	0.6	23.6203	0	1	None	C/G
NZ- European	59		27.0268	1	1	Depression Anixiety	C/G
NZ- European	44	0.3	28.508	0	1	None	C/C
NZ- European	46	0.6	22.948	0	1	other	C/C
NZ- European	61	0.7	26.3603	0	1	Cardiovascular	C/G
NZ- European	47	1.1	29.7823	1	1	None	C/G
NZ- European	56	1.7	27.4717	0	1	other	C/C
NZ- European	65.6728	1.5	20.6667	1	1	Cardiovascular	G/G
NZ- European	42.8118	0.4	28.238	0	1	None	C/C
NZ- European	57	15.7	33.1452	0	1	Cardiovascular	C/G
NZ- European	59	0.6	27.7778	1	1	None	C/G
NZ- European	70	2.5	25.3515	0	1	Cardiovascular	C/G
NZ- European	51	0.5	28.0899	0	1	None	C/G
NZ- European	47	0.5	30.9413	0	1	None	C/G
NZ- European	58	0.4	29.749	1	1	None	C/C
NZ- European	27	0.9	22.6445	0	1	None	G/G
NZ- European	33	0.3	29.8911	0	1	None	C/G
NZ- European	80	2.5	28.2148	1	0	Urology	G/G
NZ- European	38	0.6	24.7721	0	1	None	C/G
NZ- European	39	0.6	27.7575	0	1	Cardiovascular	G/G
NZ- European	45	0.8	27.931	0	1	None	C/G
NZ- European	40	1.7	21.9289	1	1	None	C/G
NZ- European	68	3.3	28.7319	1	1	Urology	C/G
NZ- European	59	0.4	26.6773	0	1	None	C/C
NZ- European	47	0.6	29.321	1	1	None	C/C
NZ- European	57	0.6	23.6741	0	1	None	C/C
NZ- European	34	1.5	25.5933	0	1	None	C/C
NZ- European	66	3.7	33.705	1	1	Cardiovascular	C/G
NZ- European	65	1.8	26.6097	0	1	other	C/C
NZ- European	68	3.4	26.7539	1	1	None	C/G
NZ- European	50	0.8	24.7553	0	1	None	C/G
NZ- European	36	0.4	26.1962	0	1	None	G/G
NZ- European	70	1.3	29.1265	0	1	None	G/G
NZ- European	49	1.9	29.2395	0	1	None	C/C
NZ- European	48	0.6	26.0933	0	0	Depression Anixiety	G/G
NZ- European	42	1.2	24.2123	1	1	None	C/G
NZ- European	45	0.3	29.5659	0	1	inflammatory	G/G
NZ- European	45	0.7	26.6008	1	1	None	C/C
NZ- European	38	0.4	22.7271	1	1	None	C/C
NZ- European	42	0.7	27.1706	0	1	None	C/C
NZ- European	62	1.4	21.1514	0	1	None	C/G
NZ- European	71	3.3	32.1868	0	1	Cardiovascular	C/C
NZ- European	47	0.7	28.2312	0	1	None	C/G
NZ- European	52	0.6	23.7954	0	1	None	C/G
NZ- European	62	0.8	23.4298	0	1	None	C/G
NZ- European	37	1.3	28.7317	0	1	inflammatory	C/G
NZ- European	79	1.1	37.8747	0	1	Cardiovascular	C/G
NZ- European	35	1.2	26.0933	0	1	None	C/C
NZ- European	35	1.6	29.2969	0	1	None	C/C
NZ- European	74.8652	5.3	35.0133	0	0	Urology
NZ- European	46	0.6	28.5712	0	1	None	C/G
NZ- European	29	0.8	29.0466	0	1	None	C/G
NZ- European	53	0.3	31.7901	0	1	Cardiovascular	C/G
NZ- European	72.7686	2.5	23.8606	0	0	Urology
NZ- European	57	2.3	34.0773	1	1	None	C/G
NZ- European	73	2.8	29.1426	0	1	Cardiovascular	C/G
NZ- European	57	1.1	25.5565	0	1	None	C/C
NZ- European	63	16.2	29.8359	0	1	Cardiovascular	C/G
NZ- European	53	0.5	31.9595	0	1	Cardiovascular	C/G
NZ- European	77.6126	4.5	21.551	1	1	Cardiovascular
NZ- European	34	0.3	30.5143	0	1	None	C/C
NZ- European	58	1	24.2215	1	0	None	C/C
NZ- European	62	1.8	25.3515	1	1	None	C/C
NZ- European	56	1.1	26.0146	1	1	Depression Anixiety	C/C
NZ- European	35	1.8	22.3954	1	1	None	C/G
NZ- European	48.178		25.9924	0	1	None	C/C
NZ- European	58.2697		30.6939	1	1	Depression Anixiety	C/C
NZ- European	70.1054	0.9	24.2123	0	0	other	C/G

## Sheet: notes
The NZ prostate cancer cases cohort consisting of self-identities exclusive for Māori, Pacific Peoples and East-Asian (n=17) were aggregated as one group (NZ-MPEA). The rest of the NZ prostate cancer cohort was aggregated as NZ- non- MPEA group and consisted of New Zealanders self-identified as European, and those from the Indian sub-continent, Middle-East and others (n=498). Aggregation of the M…
The NZ prostate cancer cases cohort consisted of 486 (94.4%) self-identified as any European. Of the other NZ cases, five (1%) self-identified exclusively as NZ Māori, 10 (1.9%) as Pacific Peoples (2-Cooks Island Maori, 8- NZ-Tongan, NZ-Samoan, NZ- Niuean, NZ-Pacific or Fijian), two (0.4%) as Asian (1- Chinese and 1- Philippine), nine (1.7%) as from Indian sub-continent and Middle Eastern, while …
Ever-tobacco smoker =1	Ever-smokers
Ever-tobacco smoker =0	Never smokers
Achohol consumer=1	Alcohol consumers
Achohol consumer=0	Non-alcohol consumers
AKR1C3	aldo-keto reductase 1C3
